# Supplementary material for: Hydrogen atom abstraction as a synthetic route to a square planar CoII complex with a redox-active tetradentate PNNP ligand
Source: Chem Sci. 2024 Aug 30;15(37):15311–20. doi: 10.1039/d4sc03364g (PMC11362828; doi:10.1039/d4sc03364g)
Supplement: SC-015-D4SC03364G-s002 [file SC-015-D4SC03364G-s002.cif]

# Supplementary Information (SI) for Chemical Science.
# This journal is © The Royal Society of Chemistry 2024

####################################################################### 
# 
# This file contains crystal structure data downloaded from the 
# Cambridge Structural Database (CSD) hosted by the Cambridge 
# Crystallographic Data Centre (CCDC).
# 
# Full information about CCDC data access policies and citation 
# guidelines are available at http://www.ccdc.cam.ac.uk/access/V1 
# 
# Audit and citation data items may have been added by the CCDC. 
# Please retain this information to preserve the provenance of 
# this file and to allow appropriate attribution of the data. 
# 
#######################################################################

data_Thomas_JM-166
_database_code_depnum_ccdc_archive 'CCDC 2354340'
loop_
_audit_author_name
_audit_author_address
'Curtis E. Moore'
;The Ohio State University
United States of America
;
_audit_update_record             
;
2024-05-09 deposited with the CCDC.	2024-08-19 downloaded from the CCDC.
;
_audit_creation_date             2024-02-20
_audit_creation_method           
;
Olex2 1.5-alpha
(compiled 2024.02.16 svn.r378c4104 for OlexSys, GUI svn.r6928)
;
_shelx_SHELXL_version_number     2019/1
_chemical_name_common            ?
_chemical_name_systematic        ?
_chemical_formula_moiety         'C42 H38 Co N2 O P2, F6 P, C4 H8 O'
_chemical_formula_sum            'C46 H46 Co F6 N2 O2 P3'
_chemical_formula_weight         924.69
_chemical_absolute_configuration ad
_chemical_melting_point          ?
loop_
_atom_type_symbol
_atom_type_description
_atom_type_scat_dispersion_real
_atom_type_scat_dispersion_imag
_atom_type_scat_source
C C 0.0033 0.0016 'International Tables Vol C Tables 4.2.6.8 and 6.1.1.4'
H H 0.0000 0.0000 'International Tables Vol C Tables 4.2.6.8 and 6.1.1.4'
N N 0.0061 0.0033 'International Tables Vol C Tables 4.2.6.8 and 6.1.1.4'
O O 0.0106 0.0060 'International Tables Vol C Tables 4.2.6.8 and 6.1.1.4'
F F 0.0171 0.0103 'International Tables Vol C Tables 4.2.6.8 and 6.1.1.4'
P P 0.1023 0.0942 'International Tables Vol C Tables 4.2.6.8 and 6.1.1.4'
Co Co 0.3494 0.9721 'International Tables Vol C Tables 4.2.6.8 and 6.1.1.4'

_shelx_space_group_comment       
;
The symmetry employed for this shelxl refinement is uniquely defined
by the following loop, which should always be used as a source of
symmetry information in preference to the above space-group names.
They are only intended as comments.
;
_space_group_crystal_system      monoclinic
_space_group_IT_number           4
_space_group_name_H-M_alt        'P 1 21 1'
_space_group_name_Hall           'P 2yb'
loop_
_space_group_symop_operation_xyz
'x, y, z'
'-x, y+1/2, -z'

_cell_length_a                   10.8969(4)
_cell_length_b                   13.5727(5)
_cell_length_c                   14.1536(6)
_cell_angle_alpha                90
_cell_angle_beta                 96.740(2)
_cell_angle_gamma                90
_cell_volume                     2078.86(14)
_cell_formula_units_Z            2
_cell_measurement_reflns_used    5480
_cell_measurement_temperature    100.0
_cell_measurement_theta_max      26.308
_cell_measurement_theta_min      2.236
_shelx_estimated_absorpt_T_max   0.976
_shelx_estimated_absorpt_T_min   0.937
_exptl_absorpt_coefficient_mu    0.598
_exptl_absorpt_correction_T_max  0.093181
_exptl_absorpt_correction_T_min  0.060819
_exptl_absorpt_correction_type   multi-scan
_exptl_absorpt_process_details   
;
 TWINABS-2012/1 (Bruker,2012) was used for absorption correction.
 
For component 1:
 wR2(int) was 0.1191 before and 0.0609 after correction.
 
For component 2:
 wR2(int) was 0.1357 before and 0.0706 after correction.
 The Ratio of minimum to maximum transmission is 0.66.

Final HKLF 4 output contains 137217 reflections, Rint = 0.0847
 (83935 with I > 3sig(I), Rint = 0.0714)
;
_exptl_absorpt_special_details   ?
_exptl_crystal_colour            purple
_exptl_crystal_density_diffrn    1.477
_exptl_crystal_density_meas      ?
_exptl_crystal_density_method    ?
_exptl_crystal_description       block
_exptl_crystal_F_000             956
loop_
_exptl_crystal_face_index_h
_exptl_crystal_face_index_k
_exptl_crystal_face_index_l
_exptl_crystal_face_perp_dist
-1.00 1.00 -1.00 0.0420
-1.00 -1.00 -1.00 0.0370
-1.00 1.00 1.00 0.0480
-1.00 -1.00 0.00 0.0480
0.00 0.00 -1.00 0.0190
0.00 0.00 1.00 0.0090
0.00 -1.00 0.00 0.0560
0.00 1.00 0.00 0.0460
1.00 -1.00 1.00 0.0300
1.00 1.00 1.00 0.0240
1.00 -1.00 -1.00 0.0460
1.00 1.00 0.00 0.0280

_exptl_crystal_size_max          0.11
_exptl_crystal_size_mid          0.098
_exptl_crystal_size_min          0.04
_exptl_transmission_factor_max   ?
_exptl_transmission_factor_min   ?
_diffrn_reflns_av_R_equivalents  0.0847
_diffrn_reflns_av_unetI/netI     0.0388
_diffrn_reflns_Laue_measured_fraction_full 0.999
_diffrn_reflns_Laue_measured_fraction_max 0.996
_diffrn_reflns_limit_h_max       13
_diffrn_reflns_limit_h_min       -13
_diffrn_reflns_limit_k_max       16
_diffrn_reflns_limit_k_min       -16
_diffrn_reflns_limit_l_max       17
_diffrn_reflns_limit_l_min       -17
_diffrn_reflns_number            137217
_diffrn_reflns_point_group_measured_fraction_full 0.999
_diffrn_reflns_point_group_measured_fraction_max 0.996
_diffrn_reflns_theta_full        25.000
_diffrn_reflns_theta_max         26.412
_diffrn_reflns_theta_min         1.882
_diffrn_ambient_temperature      100.0
_diffrn_detector                 'Bruker Photon III area detector'
_diffrn_detector_area_resol_mean 10.5
_diffrn_detector_type            'CMOS area detector'
_diffrn_measured_fraction_theta_full 0.999
_diffrn_measured_fraction_theta_max 0.996
_diffrn_measurement_device       'Kappa Four-Circle Diffractometer'
_diffrn_measurement_device_type  'Bruker D8 Venture'
_diffrn_measurement_method       '\w and \f scans'
_diffrn_radiation_monochromator  'Double Bounce Multilayer Mirrors'
_diffrn_radiation_probe          X-ray
_diffrn_radiation_type           MoK\a
_diffrn_radiation_wavelength     0.71073
_diffrn_radiation_xray_symbol    K-L~3~
_diffrn_source                   'Micro Focus Rotating Anode'
_diffrn_source_current           50.0
_diffrn_source_power             2.5
_diffrn_source_type              'Bruker TXS'
_diffrn_source_voltage           50.0
_diffrn_standards_number         0
_reflns_Friedel_coverage         0.914
_reflns_Friedel_fraction_full    0.999
_reflns_Friedel_fraction_max     0.995
_reflns_number_gt                7894
_reflns_number_total             8507
_reflns_special_details          
;
 _reflns_Friedel_fraction is defined as the number of unique
 Friedel pairs measured divided by the number that would be
 possible theoretically, ignoring centric projections and
 systematic absences. Completness statistics refer to single and
 composite reflections containing twin component 1 only.
;
_reflns_threshold_expression     'I > 2\s(I)'
_computing_cell_refinement       'SAINT v8.40B (Bruker, 2021)'
_computing_data_collection       'APEX3 v2022.10-0 (Bruker, 2022)'
_computing_data_reduction        'SAINT v8.40B (Bruker, 2021)'
_computing_molecular_graphics    'Olex2 1.5-alpha (Dolomanov et al., 2009)'
_computing_publication_material  'Olex2 1.5-alpha (Dolomanov et al., 2009)'
_computing_structure_refinement  'XL  (Sheldrick, 2008)'
_computing_structure_solution    'ShelXT (Sheldrick, 2015)'
_refine_diff_density_max         0.664
_refine_diff_density_min         -0.234
_refine_diff_density_rms         0.066
_refine_ls_abs_structure_details 
;
 Flack x determined using 3509 quotients [(I+)-(I-)]/[(I+)+(I-)]
 (Parsons, Flack and Wagner, Acta Cryst. B69 (2013) 249-259).
;
_refine_ls_abs_structure_Flack   -0.005(7)
_refine_ls_extinction_coef       .
_refine_ls_extinction_method     none
_refine_ls_goodness_of_fit_ref   1.063
_refine_ls_hydrogen_treatment    constr
_refine_ls_matrix_type           full
_refine_ls_number_parameters     542
_refine_ls_number_reflns         8507
_refine_ls_number_restraints     1
_refine_ls_R_factor_all          0.0417
_refine_ls_R_factor_gt           0.0360
_refine_ls_restrained_S_all      1.063
_refine_ls_shift/su_max          0.001
_refine_ls_shift/su_mean         0.000
_refine_ls_structure_factor_coef Fsqd
_refine_ls_weighting_details     
'w=1/[\s^2^(Fo^2^)+(0.0468P)^2^+0.6284P] where P=(Fo^2^+2Fc^2^)/3'
_refine_ls_weighting_scheme      calc
_refine_ls_wR_factor_gt          0.0843
_refine_ls_wR_factor_ref         0.0879
_refine_special_details          
;
 Refined as a 2-component twin.
;
_olex2_refinement_description    
;
1. Twinned data refinement
 Scales: 0.625(3)
 0.375(3)
2. Fixed Uiso
 At 1.2 times of:
  All C(H) groups, All C(H,H) groups
3.a Secondary CH2 refined with riding coordinates:
 C1S(H1SA,H1SB), C2S(H2SA,H2SB), C3S(H3SA,H3SB), C4S(H4SA,H4SB), C5S(H5SA,
 H5SB), C6S(H6SA,H6SB), C7S(H7SA,H7SB), C8S(H8SA,H8SB)
3.b Aromatic/amide H refined with riding coordinates:
 C3(H3), C4(H4), C5(H5), C6(H6), C7(H7), C8(H8), C11(H11), C12(H12), C13(H13),
 C14(H14), C16(H16), C17(H17), C18(H18), C19(H19), C20(H20), C22(H22), C23(H23),
  C24(H24), C25(H25), C26(H26), C28(H28), C29(H29), C30(H30), C31(H31),
 C32(H32), C34(H34), C35(H35), C36(H36), C37(H37), C38(H38)
;
_atom_sites_solution_hydrogens   geom
_atom_sites_solution_primary     dual
_atom_sites_solution_secondary   difmap
loop_
_atom_site_label
_atom_site_type_symbol
_atom_site_fract_x
_atom_site_fract_y
_atom_site_fract_z
_atom_site_U_iso_or_equiv
_atom_site_adp_type
_atom_site_occupancy
_atom_site_site_symmetry_order
_atom_site_calc_flag
_atom_site_refinement_flags_posn
_atom_site_refinement_flags_adp
_atom_site_refinement_flags_occupancy
_atom_site_disorder_assembly
_atom_site_disorder_group
Co1 Co 0.28646(4) 0.61785(3) 0.68103(3) 0.01731(13) Uani 1 1 d . . . . .
P1 P 0.34307(9) 0.70872(7) 0.80734(7) 0.0176(2) Uani 1 1 d . . . . .
P2 P 0.14106(9) 0.52670(7) 0.72954(7) 0.0180(2) Uani 1 1 d . . . . .
O1S O 0.4428(3) 0.52134(19) 0.6890(2) 0.0251(6) Uani 1 1 d . . . . .
N1 N 0.3627(3) 0.7176(2) 0.6126(2) 0.0199(6) Uani 1 1 d . . . . .
N2 N 0.2141(3) 0.5825(2) 0.5565(2) 0.0193(6) Uani 1 1 d . . . . .
C1 C 0.4482(3) 0.7927(3) 0.7570(3) 0.0193(8) Uani 1 1 d . . . . .
C1S C 0.5506(5) 0.5496(4) 0.6448(5) 0.0466(13) Uani 1 1 d . . . . .
H1SA H 0.593565 0.605394 0.679537 0.056 Uiso 1 1 calc R U . . .
H1SB H 0.526417 0.569951 0.578005 0.056 Uiso 1 1 calc R U . . .
C2 C 0.4437(4) 0.7881(3) 0.6577(3) 0.0197(8) Uani 1 1 d . . . . .
C2S C 0.6350(4) 0.4595(4) 0.6485(4) 0.0386(11) Uani 1 1 d . . . . .
H2SA H 0.641506 0.433981 0.583698 0.046 Uiso 1 1 calc R U . . .
H2SB H 0.718855 0.475820 0.679271 0.046 Uiso 1 1 calc R U . . .
C3 C 0.5191(4) 0.8513(3) 0.6110(3) 0.0250(8) Uani 1 1 d . . . . .
H3 H 0.518521 0.847933 0.543935 0.030 Uiso 1 1 calc R U . . .
C3S C 0.5739(5) 0.3855(4) 0.7063(4) 0.0465(13) Uani 1 1 d . . . . .
H3SA H 0.606351 0.389830 0.774463 0.056 Uiso 1 1 calc R U . . .
H3SB H 0.585752 0.317624 0.683442 0.056 Uiso 1 1 calc R U . . .
C4 C 0.5941(4) 0.9182(3) 0.6636(3) 0.0279(9) Uani 1 1 d . . . . .
H4 H 0.644909 0.960935 0.631893 0.033 Uiso 1 1 calc R U . . .
C4S C 0.4389(5) 0.4156(3) 0.6899(5) 0.0453(13) Uani 1 1 d . . . . .
H4SA H 0.398826 0.389740 0.628475 0.054 Uiso 1 1 calc R U . . .
H4SB H 0.393339 0.391279 0.741763 0.054 Uiso 1 1 calc R U . . .
C5 C 0.5970(4) 0.9245(3) 0.7620(3) 0.0255(8) Uani 1 1 d . . . . .
H5 H 0.648340 0.971709 0.796806 0.031 Uiso 1 1 calc R U . . .
C6 C 0.5242(4) 0.8612(3) 0.8090(3) 0.0237(8) Uani 1 1 d . . . . .
H6 H 0.526230 0.864595 0.876164 0.028 Uiso 1 1 calc R U . . .
C7 C 0.3443(4) 0.7059(3) 0.5183(3) 0.0228(8) Uani 1 1 d . . . . .
H7 H 0.384846 0.745133 0.475827 0.027 Uiso 1 1 calc R U . . .
C8 C 0.2611(3) 0.6317(3) 0.4872(3) 0.0213(8) Uani 1 1 d . . . . .
H8 H 0.239256 0.617202 0.421720 0.026 Uiso 1 1 calc R U . . .
C9 C 0.1250(4) 0.5076(3) 0.5387(3) 0.0204(8) Uani 1 1 d . . . . .
C10 C 0.0784(4) 0.4682(3) 0.6184(3) 0.0208(8) Uani 1 1 d . . . . .
C11 C -0.0154(4) 0.3970(3) 0.6082(3) 0.0236(8) Uani 1 1 d . . . . .
H11 H -0.048658 0.372228 0.662604 0.028 Uiso 1 1 calc R U . . .
C12 C -0.0594(4) 0.3631(3) 0.5181(3) 0.0271(9) Uani 1 1 d . . . . .
H12 H -0.121803 0.313934 0.510422 0.033 Uiso 1 1 calc R U . . .
C13 C -0.0118(4) 0.4013(3) 0.4393(3) 0.0272(9) Uani 1 1 d . . . . .
H13 H -0.042194 0.377541 0.377893 0.033 Uiso 1 1 calc R U . . .
C14 C 0.0793(4) 0.4735(3) 0.4476(3) 0.0245(8) Uani 1 1 d . . . . .
H14 H 0.110160 0.499282 0.392646 0.029 Uiso 1 1 calc R U . . .
C15 C 0.4292(4) 0.6615(3) 0.9168(3) 0.0213(8) Uani 1 1 d . . . . .
C16 C 0.4313(4) 0.7099(3) 1.0038(3) 0.0259(8) Uani 1 1 d . . . . .
H16 H 0.388123 0.770324 1.007558 0.031 Uiso 1 1 calc R U . . .
C17 C 0.4963(4) 0.6702(3) 1.0848(3) 0.0291(9) Uani 1 1 d . . . . .
H17 H 0.496149 0.703060 1.144064 0.035 Uiso 1 1 calc R U . . .
C18 C 0.5617(4) 0.5827(3) 1.0802(3) 0.0303(9) Uani 1 1 d . . . . .
H18 H 0.606689 0.555931 1.135921 0.036 Uiso 1 1 calc R U . . .
C19 C 0.5607(4) 0.5353(3) 0.9942(3) 0.0311(9) Uani 1 1 d . . . . .
H19 H 0.605993 0.475839 0.990441 0.037 Uiso 1 1 calc R U . . .
C20 C 0.4941(4) 0.5735(3) 0.9128(3) 0.0282(9) Uani 1 1 d . . . . .
H20 H 0.492802 0.539532 0.853988 0.034 Uiso 1 1 calc R U . . .
C21 C 0.2270(3) 0.7911(3) 0.8470(3) 0.0186(7) Uani 1 1 d . . . . .
C22 C 0.2037(4) 0.8823(3) 0.8025(3) 0.0235(8) Uani 1 1 d . . . . .
H22 H 0.250823 0.902343 0.753500 0.028 Uiso 1 1 calc R U . . .
C23 C 0.1124(4) 0.9437(3) 0.8294(3) 0.0276(9) Uani 1 1 d . . . . .
H23 H 0.096071 1.004923 0.797962 0.033 Uiso 1 1 calc R U . . .
C24 C 0.0446(4) 0.9159(3) 0.9022(3) 0.0277(9) Uani 1 1 d . . . . .
H24 H -0.016739 0.958645 0.921642 0.033 Uiso 1 1 calc R U . . .
C25 C 0.0668(4) 0.8255(3) 0.9464(3) 0.0264(9) Uani 1 1 d . . . . .
H25 H 0.019709 0.806305 0.995789 0.032 Uiso 1 1 calc R U . . .
C26 C 0.1566(4) 0.7630(3) 0.9195(3) 0.0222(8) Uani 1 1 d . . . . .
H26 H 0.170720 0.701054 0.950099 0.027 Uiso 1 1 calc R U . . .
C27 C 0.0070(4) 0.5913(3) 0.7651(3) 0.0214(8) Uani 1 1 d . . . . .
C28 C -0.0240(4) 0.6820(3) 0.7223(3) 0.0259(9) Uani 1 1 d . . . . .
H28 H 0.026975 0.709365 0.678986 0.031 Uiso 1 1 calc R U . . .
C29 C -0.1283(4) 0.7324(3) 0.7424(3) 0.0316(10) Uani 1 1 d . . . . .
H29 H -0.148157 0.794626 0.713765 0.038 Uiso 1 1 calc R U . . .
C30 C -0.2035(4) 0.6916(4) 0.8045(3) 0.0352(10) Uani 1 1 d . . . . .
H30 H -0.276147 0.725207 0.817519 0.042 Uiso 1 1 calc R U . . .
C31 C -0.1730(4) 0.6018(4) 0.8478(3) 0.0384(11) Uani 1 1 d . . . . .
H31 H -0.224256 0.574847 0.891172 0.046 Uiso 1 1 calc R U . . .
C32 C -0.0684(4) 0.5509(3) 0.8284(3) 0.0288(9) Uani 1 1 d . . . . .
H32 H -0.048240 0.489169 0.857900 0.035 Uiso 1 1 calc R U . . .
C33 C 0.1745(3) 0.4303(3) 0.8186(3) 0.0201(8) Uani 1 1 d . . . . .
C34 C 0.1748(4) 0.3308(3) 0.7949(3) 0.0255(9) Uani 1 1 d . . . . .
H34 H 0.152058 0.310284 0.731110 0.031 Uiso 1 1 calc R U . . .
C35 C 0.2088(4) 0.2618(3) 0.8656(3) 0.0291(9) Uani 1 1 d . . . . .
H35 H 0.209561 0.193855 0.849611 0.035 Uiso 1 1 calc R U . . .
C36 C 0.2411(4) 0.2903(3) 0.9578(3) 0.0293(9) Uani 1 1 d . . . . .
H36 H 0.265004 0.242401 1.005348 0.035 Uiso 1 1 calc R U . . .
C37 C 0.2389(4) 0.3893(3) 0.9819(3) 0.0278(9) Uani 1 1 d . . . . .
H37 H 0.259918 0.409218 1.046143 0.033 Uiso 1 1 calc R U . . .
C38 C 0.2062(4) 0.4589(3) 0.9124(3) 0.0235(8) Uani 1 1 d . . . . .
H38 H 0.205391 0.526740 0.928824 0.028 Uiso 1 1 calc R U . . .
P3 P -0.17243(11) 0.16097(8) 0.80232(8) 0.0293(3) Uani 1 1 d . . . . .
F1 F -0.1179(4) 0.2138(3) 0.7164(2) 0.0766(13) Uani 1 1 d . . . . .
F2 F -0.1427(3) 0.0557(2) 0.7578(2) 0.0405(7) Uani 1 1 d . . . . .
F3 F -0.0398(3) 0.1614(2) 0.8636(2) 0.0493(8) Uani 1 1 d . . . . .
F4 F -0.3070(3) 0.1560(2) 0.74174(19) 0.0391(6) Uani 1 1 d . . . . .
F5 F -0.2264(2) 0.1046(2) 0.88789(17) 0.0362(6) Uani 1 1 d . . . . .
F6 F -0.2072(4) 0.26348(19) 0.8464(2) 0.0565(9) Uani 1 1 d . . . . .
O2S O 0.6202(3) 0.7102(2) 0.4434(2) 0.0380(7) Uani 1 1 d . . . . .
C5S C 0.7438(4) 0.7252(4) 0.4842(4) 0.0390(11) Uani 1 1 d . . . . .
H5SA H 0.747026 0.734586 0.553796 0.047 Uiso 1 1 calc R U . . .
H5SB H 0.778378 0.784714 0.456620 0.047 Uiso 1 1 calc R U . . .
C6S C 0.8167(5) 0.6359(4) 0.4630(5) 0.0530(15) Uani 1 1 d . . . . .
H6SA H 0.836541 0.595157 0.520743 0.064 Uiso 1 1 calc R U . . .
H6SB H 0.894733 0.655022 0.438381 0.064 Uiso 1 1 calc R U . . .
C7S C 0.7326(6) 0.5802(4) 0.3877(4) 0.0515(14) Uani 1 1 d . . . . .
H7SA H 0.775342 0.566357 0.331142 0.062 Uiso 1 1 calc R U . . .
H7SB H 0.704783 0.517190 0.413276 0.062 Uiso 1 1 calc R U . . .
C8S C 0.6254(5) 0.6490(4) 0.3632(4) 0.0444(12) Uani 1 1 d . . . . .
H8SA H 0.638000 0.689064 0.306662 0.053 Uiso 1 1 calc R U . . .
H8SB H 0.547543 0.611352 0.349240 0.053 Uiso 1 1 calc R U . . .

loop_
_atom_site_aniso_label
_atom_site_aniso_U_11
_atom_site_aniso_U_22
_atom_site_aniso_U_33
_atom_site_aniso_U_23
_atom_site_aniso_U_13
_atom_site_aniso_U_12
Co1 0.0174(2) 0.0172(2) 0.0175(2) 0.0000(2) 0.00282(17) -0.0009(2)
P1 0.0175(4) 0.0173(4) 0.0180(5) 0.0001(4) 0.0027(4) -0.0004(4)
P2 0.0180(5) 0.0176(4) 0.0183(5) 0.0009(4) 0.0024(4) -0.0011(4)
O1S 0.0236(14) 0.0211(13) 0.0312(15) -0.0004(12) 0.0059(12) 0.0037(12)
N1 0.0183(15) 0.0196(15) 0.0225(16) -0.0001(14) 0.0053(12) -0.0002(13)
N2 0.0181(15) 0.0206(14) 0.0195(15) -0.0010(13) 0.0034(12) 0.0033(12)
C1 0.0162(17) 0.0163(17) 0.0258(19) 0.0038(15) 0.0034(15) 0.0008(14)
C1S 0.028(2) 0.039(3) 0.077(4) 0.010(3) 0.021(2) 0.004(2)
C2 0.0171(18) 0.0153(17) 0.027(2) 0.0015(15) 0.0046(15) 0.0021(15)
C2S 0.029(2) 0.037(2) 0.050(3) -0.004(2) 0.005(2) 0.008(2)
C3 0.025(2) 0.0249(19) 0.025(2) 0.0023(17) 0.0065(16) -0.0010(17)
C3S 0.051(3) 0.032(2) 0.060(3) 0.007(2) 0.020(3) 0.020(2)
C4 0.023(2) 0.0244(19) 0.037(2) 0.0055(18) 0.0092(18) -0.0025(17)
C4S 0.039(3) 0.022(2) 0.079(4) 0.003(2) 0.023(3) 0.003(2)
C5 0.0223(19) 0.0214(18) 0.032(2) -0.0007(17) 0.0002(16) -0.0038(16)
C6 0.0203(18) 0.0253(19) 0.025(2) -0.0002(17) 0.0017(16) -0.0006(16)
C7 0.0237(18) 0.0243(18) 0.0212(18) 0.0042(16) 0.0060(15) 0.0010(16)
C8 0.0230(18) 0.023(2) 0.0184(17) 0.0004(15) 0.0039(14) 0.0025(16)
C9 0.0199(18) 0.0173(17) 0.0242(19) 0.0004(15) 0.0030(15) 0.0040(15)
C10 0.0204(18) 0.0193(17) 0.0218(19) -0.0010(16) -0.0013(15) 0.0020(15)
C11 0.023(2) 0.0217(19) 0.026(2) 0.0031(16) 0.0017(16) -0.0010(16)
C12 0.023(2) 0.0219(18) 0.035(2) -0.0021(18) -0.0029(17) -0.0017(16)
C13 0.027(2) 0.027(2) 0.026(2) -0.0062(17) -0.0032(17) 0.0046(17)
C14 0.026(2) 0.0230(19) 0.024(2) -0.0017(16) 0.0033(16) 0.0015(17)
C15 0.0182(18) 0.0248(18) 0.0209(18) 0.0043(16) 0.0022(15) -0.0027(16)
C16 0.0239(19) 0.028(2) 0.026(2) 0.0006(18) 0.0040(16) -0.0012(18)
C17 0.027(2) 0.040(2) 0.0200(19) -0.0005(18) 0.0009(17) -0.0043(19)
C18 0.025(2) 0.037(2) 0.028(2) 0.0112(18) -0.0035(17) -0.0074(18)
C19 0.028(2) 0.027(2) 0.037(2) 0.0066(19) -0.0002(18) 0.0023(18)
C20 0.029(2) 0.028(2) 0.028(2) 0.0010(18) 0.0031(17) 0.0009(18)
C21 0.0173(18) 0.0211(18) 0.0165(17) -0.0022(15) -0.0015(14) 0.0034(15)
C22 0.021(2) 0.026(2) 0.023(2) 0.0022(17) 0.0045(16) -0.0003(17)
C23 0.027(2) 0.0237(19) 0.032(2) 0.0049(17) 0.0037(17) 0.0047(17)
C24 0.024(2) 0.029(2) 0.031(2) -0.0037(18) 0.0065(17) 0.0059(17)
C25 0.024(2) 0.032(2) 0.023(2) 0.0007(17) 0.0046(17) 0.0009(17)
C26 0.0225(19) 0.0210(18) 0.023(2) 0.0033(16) 0.0039(16) -0.0015(16)
C27 0.0180(17) 0.025(2) 0.0205(18) -0.0024(15) -0.0013(14) 0.0007(15)
C28 0.024(2) 0.028(2) 0.025(2) 0.0005(16) 0.0010(16) 0.0022(17)
C29 0.034(2) 0.031(2) 0.028(2) -0.0024(18) -0.0027(18) 0.0099(19)
C30 0.025(2) 0.045(3) 0.035(2) -0.007(2) 0.0026(18) 0.013(2)
C31 0.027(2) 0.051(3) 0.039(2) 0.006(2) 0.0112(18) 0.005(2)
C32 0.025(2) 0.032(2) 0.030(2) 0.0024(18) 0.0067(17) 0.0011(18)
C33 0.0160(18) 0.0238(18) 0.0206(19) 0.0046(16) 0.0028(14) -0.0001(16)
C34 0.021(2) 0.027(2) 0.027(2) 0.0002(17) 0.0017(17) 0.0012(17)
C35 0.027(2) 0.0214(19) 0.039(2) 0.0077(18) 0.0049(18) 0.0016(17)
C36 0.027(2) 0.030(2) 0.031(2) 0.0126(18) 0.0033(17) 0.0046(18)
C37 0.024(2) 0.036(2) 0.023(2) 0.0038(18) 0.0017(16) 0.0018(18)
C38 0.0200(19) 0.0237(19) 0.027(2) 0.0029(16) 0.0007(16) 0.0033(16)
P3 0.0344(6) 0.0283(5) 0.0253(6) -0.0033(5) 0.0035(5) -0.0065(5)
F1 0.113(3) 0.081(2) 0.0376(17) 0.0016(18) 0.0154(19) -0.065(2)
F2 0.0349(15) 0.0437(15) 0.0435(16) -0.0164(13) 0.0076(12) 0.0040(12)
F3 0.0353(16) 0.0644(18) 0.0472(17) -0.0112(15) 0.0005(13) -0.0146(14)
F4 0.0449(16) 0.0340(13) 0.0353(14) -0.0025(12) -0.0080(12) 0.0072(12)
F5 0.0389(14) 0.0423(15) 0.0280(12) 0.0014(12) 0.0068(10) -0.0008(13)
F6 0.091(3) 0.0264(14) 0.0459(18) -0.0085(13) -0.0166(17) 0.0058(16)
O2S 0.0306(16) 0.0412(17) 0.0415(18) -0.0094(16) 0.0009(14) 0.0028(15)
C5S 0.033(2) 0.042(3) 0.039(3) -0.010(2) -0.006(2) 0.005(2)
C6S 0.042(3) 0.040(3) 0.074(4) -0.012(3) -0.005(3) 0.009(2)
C7S 0.059(4) 0.043(3) 0.051(3) -0.016(3) 0.002(3) 0.010(3)
C8S 0.044(3) 0.045(3) 0.042(3) -0.012(2) -0.001(2) 0.001(2)

_geom_special_details            
;
 All esds (except the esd in the dihedral angle between two l.s. planes)
 are estimated using the full covariance matrix.  The cell esds are taken
 into account individually in the estimation of esds in distances, angles
 and torsion angles; correlations between esds in cell parameters are only
 used when they are defined by crystal symmetry.  An approximate (isotropic)
 treatment of cell esds is used for estimating esds involving l.s. planes.
;
loop_
_geom_bond_atom_site_label_1
_geom_bond_atom_site_label_2
_geom_bond_distance
_geom_bond_site_symmetry_2
_geom_bond_publ_flag
Co1 P1 2.1997(10) . ?
Co1 P2 2.1835(11) . ?
Co1 O1S 2.141(3) . ?
Co1 N1 1.910(3) . ?
Co1 N2 1.906(3) . ?
P1 C1 1.819(4) . ?
P1 C15 1.831(4) . ?
P1 C21 1.826(4) . ?
P2 C10 1.822(4) . ?
P2 C27 1.825(4) . ?
P2 C33 1.824(4) . ?
O1S C1S 1.447(5) . ?
O1S C4S 1.436(5) . ?
N1 C2 1.404(5) . ?
N1 C7 1.336(5) . ?
N2 C8 1.337(5) . ?
N2 C9 1.408(5) . ?
C1 C2 1.403(6) . ?
C1 C6 1.396(6) . ?
C1S H1SA 0.9900 . ?
C1S H1SB 0.9900 . ?
C1S C2S 1.528(6) . ?
C2 C3 1.405(5) . ?
C2S H2SA 0.9900 . ?
C2S H2SB 0.9900 . ?
C2S C3S 1.499(7) . ?
C3 H3 0.9500 . ?
C3 C4 1.379(6) . ?
C3S H3SA 0.9900 . ?
C3S H3SB 0.9900 . ?
C3S C4S 1.519(7) . ?
C4 H4 0.9500 . ?
C4 C5 1.392(6) . ?
C4S H4SA 0.9900 . ?
C4S H4SB 0.9900 . ?
C5 H5 0.9500 . ?
C5 C6 1.390(6) . ?
C6 H6 0.9500 . ?
C7 H7 0.9500 . ?
C7 C8 1.391(6) . ?
C8 H8 0.9500 . ?
C9 C10 1.396(5) . ?
C9 C14 1.405(6) . ?
C10 C11 1.401(6) . ?
C11 H11 0.9500 . ?
C11 C12 1.388(6) . ?
C12 H12 0.9500 . ?
C12 C13 1.384(6) . ?
C13 H13 0.9500 . ?
C13 C14 1.389(6) . ?
C14 H14 0.9500 . ?
C15 C16 1.394(6) . ?
C15 C20 1.392(6) . ?
C16 H16 0.9500 . ?
C16 C17 1.383(6) . ?
C17 H17 0.9500 . ?
C17 C18 1.391(6) . ?
C18 H18 0.9500 . ?
C18 C19 1.377(6) . ?
C19 H19 0.9500 . ?
C19 C20 1.389(6) . ?
C20 H20 0.9500 . ?
C21 C22 1.399(6) . ?
C21 C26 1.404(5) . ?
C22 H22 0.9500 . ?
C22 C23 1.384(6) . ?
C23 H23 0.9500 . ?
C23 C24 1.389(6) . ?
C24 H24 0.9500 . ?
C24 C25 1.385(6) . ?
C25 H25 0.9500 . ?
C25 C26 1.382(6) . ?
C26 H26 0.9500 . ?
C27 C28 1.396(6) . ?
C27 C32 1.397(6) . ?
C28 H28 0.9500 . ?
C28 C29 1.384(6) . ?
C29 H29 0.9500 . ?
C29 C30 1.387(7) . ?
C30 H30 0.9500 . ?
C30 C31 1.387(7) . ?
C31 H31 0.9500 . ?
C31 C32 1.388(6) . ?
C32 H32 0.9500 . ?
C33 C34 1.392(6) . ?
C33 C38 1.387(6) . ?
C34 H34 0.9500 . ?
C34 C35 1.387(6) . ?
C35 H35 0.9500 . ?
C35 C36 1.368(7) . ?
C36 H36 0.9500 . ?
C36 C37 1.387(6) . ?
C37 H37 0.9500 . ?
C37 C38 1.380(6) . ?
C38 H38 0.9500 . ?
P3 F1 1.587(3) . ?
P3 F2 1.610(3) . ?
P3 F3 1.596(3) . ?
P3 F4 1.611(3) . ?
P3 F5 1.602(3) . ?
P3 F6 1.589(3) . ?
O2S C5S 1.417(6) . ?
O2S C8S 1.413(6) . ?
C5S H5SA 0.9900 . ?
C5S H5SB 0.9900 . ?
C5S C6S 1.499(7) . ?
C6S H6SA 0.9900 . ?
C6S H6SB 0.9900 . ?
C6S C7S 1.523(8) . ?
C7S H7SA 0.9900 . ?
C7S H7SB 0.9900 . ?
C7S C8S 1.504(7) . ?
C8S H8SA 0.9900 . ?
C8S H8SB 0.9900 . ?

loop_
_geom_angle_atom_site_label_1
_geom_angle_atom_site_label_2
_geom_angle_atom_site_label_3
_geom_angle
_geom_angle_site_symmetry_1
_geom_angle_site_symmetry_3
_geom_angle_publ_flag
P2 Co1 P1 101.94(4) . . ?
O1S Co1 P1 98.89(8) . . ?
O1S Co1 P2 103.82(8) . . ?
N1 Co1 P1 85.26(10) . . ?
N1 Co1 P2 159.34(10) . . ?
N1 Co1 O1S 93.99(12) . . ?
N2 Co1 P1 159.88(10) . . ?
N2 Co1 P2 84.92(10) . . ?
N2 Co1 O1S 97.74(12) . . ?
N2 Co1 N1 82.36(14) . . ?
C1 P1 Co1 99.36(13) . . ?
C1 P1 C15 105.49(18) . . ?
C1 P1 C21 103.14(17) . . ?
C15 P1 Co1 123.94(14) . . ?
C21 P1 Co1 117.08(13) . . ?
C21 P1 C15 105.02(18) . . ?
C10 P2 Co1 100.82(13) . . ?
C10 P2 C27 102.50(18) . . ?
C10 P2 C33 107.98(18) . . ?
C27 P2 Co1 116.66(13) . . ?
C33 P2 Co1 122.02(13) . . ?
C33 P2 C27 104.80(18) . . ?
C1S O1S Co1 119.8(3) . . ?
C4S O1S Co1 126.0(3) . . ?
C4S O1S C1S 107.2(3) . . ?
C2 N1 Co1 122.8(3) . . ?
C7 N1 Co1 113.5(3) . . ?
C7 N1 C2 123.2(3) . . ?
C8 N2 Co1 113.6(3) . . ?
C8 N2 C9 123.0(3) . . ?
C9 N2 Co1 123.3(3) . . ?
C2 C1 P1 114.5(3) . . ?
C6 C1 P1 125.0(3) . . ?
C6 C1 C2 120.4(4) . . ?
O1S C1S H1SA 110.4 . . ?
O1S C1S H1SB 110.4 . . ?
O1S C1S C2S 106.8(4) . . ?
H1SA C1S H1SB 108.6 . . ?
C2S C1S H1SA 110.4 . . ?
C2S C1S H1SB 110.4 . . ?
N1 C2 C3 125.1(4) . . ?
C1 C2 N1 115.5(3) . . ?
C1 C2 C3 119.4(4) . . ?
C1S C2S H2SA 110.8 . . ?
C1S C2S H2SB 110.8 . . ?
H2SA C2S H2SB 108.9 . . ?
C3S C2S C1S 104.5(4) . . ?
C3S C2S H2SA 110.8 . . ?
C3S C2S H2SB 110.8 . . ?
C2 C3 H3 120.3 . . ?
C4 C3 C2 119.4(4) . . ?
C4 C3 H3 120.3 . . ?
C2S C3S H3SA 111.2 . . ?
C2S C3S H3SB 111.2 . . ?
C2S C3S C4S 102.8(4) . . ?
H3SA C3S H3SB 109.1 . . ?
C4S C3S H3SA 111.2 . . ?
C4S C3S H3SB 111.2 . . ?
C3 C4 H4 119.3 . . ?
C3 C4 C5 121.5(4) . . ?
C5 C4 H4 119.3 . . ?
O1S C4S C3S 104.0(4) . . ?
O1S C4S H4SA 111.0 . . ?
O1S C4S H4SB 111.0 . . ?
C3S C4S H4SA 111.0 . . ?
C3S C4S H4SB 111.0 . . ?
H4SA C4S H4SB 109.0 . . ?
C4 C5 H5 120.2 . . ?
C6 C5 C4 119.6(4) . . ?
C6 C5 H5 120.2 . . ?
C1 C6 H6 120.1 . . ?
C5 C6 C1 119.8(4) . . ?
C5 C6 H6 120.1 . . ?
N1 C7 H7 122.7 . . ?
N1 C7 C8 114.7(3) . . ?
C8 C7 H7 122.7 . . ?
N2 C8 C7 114.9(3) . . ?
N2 C8 H8 122.6 . . ?
C7 C8 H8 122.6 . . ?
C10 C9 N2 116.2(3) . . ?
C10 C9 C14 119.4(4) . . ?
C14 C9 N2 124.4(4) . . ?
C9 C10 P2 113.3(3) . . ?
C9 C10 C11 120.8(4) . . ?
C11 C10 P2 125.7(3) . . ?
C10 C11 H11 120.3 . . ?
C12 C11 C10 119.5(4) . . ?
C12 C11 H11 120.3 . . ?
C11 C12 H12 120.2 . . ?
C13 C12 C11 119.6(4) . . ?
C13 C12 H12 120.2 . . ?
C12 C13 H13 119.1 . . ?
C12 C13 C14 121.9(4) . . ?
C14 C13 H13 119.1 . . ?
C9 C14 H14 120.6 . . ?
C13 C14 C9 118.8(4) . . ?
C13 C14 H14 120.6 . . ?
C16 C15 P1 122.4(3) . . ?
C20 C15 P1 118.6(3) . . ?
C20 C15 C16 119.0(4) . . ?
C15 C16 H16 119.9 . . ?
C17 C16 C15 120.1(4) . . ?
C17 C16 H16 119.9 . . ?
C16 C17 H17 119.7 . . ?
C16 C17 C18 120.6(4) . . ?
C18 C17 H17 119.7 . . ?
C17 C18 H18 120.3 . . ?
C19 C18 C17 119.3(4) . . ?
C19 C18 H18 120.3 . . ?
C18 C19 H19 119.7 . . ?
C18 C19 C20 120.5(4) . . ?
C20 C19 H19 119.7 . . ?
C15 C20 H20 119.8 . . ?
C19 C20 C15 120.4(4) . . ?
C19 C20 H20 119.8 . . ?
C22 C21 P1 120.0(3) . . ?
C22 C21 C26 118.9(4) . . ?
C26 C21 P1 121.1(3) . . ?
C21 C22 H22 119.8 . . ?
C23 C22 C21 120.4(4) . . ?
C23 C22 H22 119.8 . . ?
C22 C23 H23 119.9 . . ?
C22 C23 C24 120.2(4) . . ?
C24 C23 H23 119.9 . . ?
C23 C24 H24 120.1 . . ?
C25 C24 C23 119.7(4) . . ?
C25 C24 H24 120.1 . . ?
C24 C25 H25 119.7 . . ?
C26 C25 C24 120.7(4) . . ?
C26 C25 H25 119.7 . . ?
C21 C26 H26 120.0 . . ?
C25 C26 C21 120.0(4) . . ?
C25 C26 H26 120.0 . . ?
C28 C27 P2 117.7(3) . . ?
C28 C27 C32 119.6(4) . . ?
C32 C27 P2 122.6(3) . . ?
C27 C28 H28 119.7 . . ?
C29 C28 C27 120.6(4) . . ?
C29 C28 H28 119.7 . . ?
C28 C29 H29 120.2 . . ?
C28 C29 C30 119.5(4) . . ?
C30 C29 H29 120.2 . . ?
C29 C30 H30 119.9 . . ?
C29 C30 C31 120.2(4) . . ?
C31 C30 H30 119.9 . . ?
C30 C31 H31 119.7 . . ?
C30 C31 C32 120.7(4) . . ?
C32 C31 H31 119.7 . . ?
C27 C32 H32 120.3 . . ?
C31 C32 C27 119.3(4) . . ?
C31 C32 H32 120.3 . . ?
C34 C33 P2 122.4(3) . . ?
C38 C33 P2 117.9(3) . . ?
C38 C33 C34 119.6(4) . . ?
C33 C34 H34 120.4 . . ?
C35 C34 C33 119.3(4) . . ?
C35 C34 H34 120.4 . . ?
C34 C35 H35 119.5 . . ?
C36 C35 C34 120.9(4) . . ?
C36 C35 H35 119.5 . . ?
C35 C36 H36 120.0 . . ?
C35 C36 C37 119.9(4) . . ?
C37 C36 H36 120.0 . . ?
C36 C37 H37 120.1 . . ?
C38 C37 C36 119.8(4) . . ?
C38 C37 H37 120.1 . . ?
C33 C38 H38 119.8 . . ?
C37 C38 C33 120.4(4) . . ?
C37 C38 H38 119.8 . . ?
F1 P3 F2 89.5(2) . . ?
F1 P3 F3 91.1(2) . . ?
F1 P3 F4 90.6(2) . . ?
F1 P3 F5 178.4(2) . . ?
F1 P3 F6 91.9(2) . . ?
F2 P3 F4 88.10(15) . . ?
F3 P3 F2 90.30(16) . . ?
F3 P3 F4 177.69(18) . . ?
F3 P3 F5 88.85(16) . . ?
F5 P3 F2 88.88(15) . . ?
F5 P3 F4 89.45(15) . . ?
F6 P3 F2 177.72(19) . . ?
F6 P3 F3 91.48(18) . . ?
F6 P3 F4 90.07(17) . . ?
F6 P3 F5 89.75(17) . . ?
C8S O2S C5S 106.6(4) . . ?
O2S C5S H5SA 110.2 . . ?
O2S C5S H5SB 110.2 . . ?
O2S C5S C6S 107.6(4) . . ?
H5SA C5S H5SB 108.5 . . ?
C6S C5S H5SA 110.2 . . ?
C6S C5S H5SB 110.2 . . ?
C5S C6S H6SA 110.8 . . ?
C5S C6S H6SB 110.8 . . ?
C5S C6S C7S 104.6(4) . . ?
H6SA C6S H6SB 108.9 . . ?
C7S C6S H6SA 110.8 . . ?
C7S C6S H6SB 110.8 . . ?
C6S C7S H7SA 111.0 . . ?
C6S C7S H7SB 111.0 . . ?
H7SA C7S H7SB 109.0 . . ?
C8S C7S C6S 103.9(4) . . ?
C8S C7S H7SA 111.0 . . ?
C8S C7S H7SB 111.0 . . ?
O2S C8S C7S 106.4(4) . . ?
O2S C8S H8SA 110.4 . . ?
O2S C8S H8SB 110.4 . . ?
C7S C8S H8SA 110.4 . . ?
C7S C8S H8SB 110.4 . . ?
H8SA C8S H8SB 108.6 . . ?

loop_
_geom_torsion_atom_site_label_1
_geom_torsion_atom_site_label_2
_geom_torsion_atom_site_label_3
_geom_torsion_atom_site_label_4
_geom_torsion
_geom_torsion_site_symmetry_1
_geom_torsion_site_symmetry_2
_geom_torsion_site_symmetry_3
_geom_torsion_site_symmetry_4
_geom_torsion_publ_flag
Co1 P1 C1 C2 11.2(3) . . . . ?
Co1 P1 C1 C6 -172.1(3) . . . . ?
Co1 P1 C15 C16 -159.8(3) . . . . ?
Co1 P1 C15 C20 19.7(4) . . . . ?
Co1 P1 C21 C22 -81.4(3) . . . . ?
Co1 P1 C21 C26 96.1(3) . . . . ?
Co1 P2 C10 C9 -8.9(3) . . . . ?
Co1 P2 C10 C11 176.8(3) . . . . ?
Co1 P2 C27 C28 28.2(3) . . . . ?
Co1 P2 C27 C32 -155.5(3) . . . . ?
Co1 P2 C33 C34 -103.5(3) . . . . ?
Co1 P2 C33 C38 73.4(3) . . . . ?
Co1 O1S C1S C2S -170.7(3) . . . . ?
Co1 O1S C4S C3S -174.5(3) . . . . ?
Co1 N1 C2 C1 -11.3(5) . . . . ?
Co1 N1 C2 C3 167.9(3) . . . . ?
Co1 N1 C7 C8 7.8(4) . . . . ?
Co1 N2 C8 C7 -6.1(4) . . . . ?
Co1 N2 C9 C10 8.5(4) . . . . ?
Co1 N2 C9 C14 -173.4(3) . . . . ?
P1 C1 C2 N1 -2.1(4) . . . . ?
P1 C1 C2 C3 178.7(3) . . . . ?
P1 C1 C6 C5 -177.3(3) . . . . ?
P1 C15 C16 C17 178.9(3) . . . . ?
P1 C15 C20 C19 179.9(3) . . . . ?
P1 C21 C22 C23 177.3(3) . . . . ?
P1 C21 C26 C25 -178.1(3) . . . . ?
P2 C10 C11 C12 176.1(3) . . . . ?
P2 C27 C28 C29 176.7(3) . . . . ?
P2 C27 C32 C31 -176.2(4) . . . . ?
P2 C33 C34 C35 175.9(3) . . . . ?
P2 C33 C38 C37 -176.5(3) . . . . ?
O1S C1S C2S C3S -6.1(6) . . . . ?
N1 C2 C3 C4 179.4(4) . . . . ?
N1 C7 C8 N2 -1.2(5) . . . . ?
N2 C9 C10 P2 2.0(4) . . . . ?
N2 C9 C10 C11 176.6(3) . . . . ?
N2 C9 C14 C13 -177.9(3) . . . . ?
C1 P1 C15 C16 87.3(4) . . . . ?
C1 P1 C15 C20 -93.2(3) . . . . ?
C1 P1 C21 C22 26.5(4) . . . . ?
C1 P1 C21 C26 -156.0(3) . . . . ?
C1 C2 C3 C4 -1.4(6) . . . . ?
C1S O1S C4S C3S 35.4(6) . . . . ?
C1S C2S C3S C4S 26.5(6) . . . . ?
C2 N1 C7 C8 179.6(3) . . . . ?
C2 C1 C6 C5 -0.7(6) . . . . ?
C2 C3 C4 C5 0.1(6) . . . . ?
C2S C3S C4S O1S -38.3(6) . . . . ?
C3 C4 C5 C6 0.9(6) . . . . ?
C4 C5 C6 C1 -0.6(6) . . . . ?
C4S O1S C1S C2S -18.4(6) . . . . ?
C6 C1 C2 N1 -179.0(3) . . . . ?
C6 C1 C2 C3 1.7(6) . . . . ?
C7 N1 C2 C1 177.6(3) . . . . ?
C7 N1 C2 C3 -3.2(6) . . . . ?
C8 N2 C9 C10 -175.4(4) . . . . ?
C8 N2 C9 C14 2.7(6) . . . . ?
C9 N2 C8 C7 177.5(3) . . . . ?
C9 C10 C11 C12 2.2(6) . . . . ?
C10 P2 C27 C28 -80.8(3) . . . . ?
C10 P2 C27 C32 95.4(4) . . . . ?
C10 P2 C33 C34 12.3(4) . . . . ?
C10 P2 C33 C38 -170.8(3) . . . . ?
C10 C9 C14 C13 0.2(6) . . . . ?
C10 C11 C12 C13 -1.3(6) . . . . ?
C11 C12 C13 C14 -0.2(6) . . . . ?
C12 C13 C14 C9 0.7(6) . . . . ?
C14 C9 C10 P2 -176.3(3) . . . . ?
C14 C9 C10 C11 -1.6(6) . . . . ?
C15 P1 C1 C2 140.4(3) . . . . ?
C15 P1 C1 C6 -42.8(4) . . . . ?
C15 P1 C21 C22 136.8(3) . . . . ?
C15 P1 C21 C26 -45.7(4) . . . . ?
C15 C16 C17 C18 1.1(6) . . . . ?
C16 C15 C20 C19 -0.5(6) . . . . ?
C16 C17 C18 C19 -0.4(6) . . . . ?
C17 C18 C19 C20 -0.7(6) . . . . ?
C18 C19 C20 C15 1.2(7) . . . . ?
C20 C15 C16 C17 -0.6(6) . . . . ?
C21 P1 C1 C2 -109.6(3) . . . . ?
C21 P1 C1 C6 67.1(4) . . . . ?
C21 P1 C15 C16 -21.3(4) . . . . ?
C21 P1 C15 C20 158.2(3) . . . . ?
C21 C22 C23 C24 1.2(6) . . . . ?
C22 C21 C26 C25 -0.6(6) . . . . ?
C22 C23 C24 C25 -1.5(7) . . . . ?
C23 C24 C25 C26 0.7(7) . . . . ?
C24 C25 C26 C21 0.4(6) . . . . ?
C26 C21 C22 C23 -0.2(6) . . . . ?
C27 P2 C10 C9 111.7(3) . . . . ?
C27 P2 C10 C11 -62.6(4) . . . . ?
C27 P2 C33 C34 121.0(3) . . . . ?
C27 P2 C33 C38 -62.1(3) . . . . ?
C27 C28 C29 C30 -1.0(6) . . . . ?
C28 C27 C32 C31 0.0(6) . . . . ?
C28 C29 C30 C31 1.4(7) . . . . ?
C29 C30 C31 C32 -1.1(7) . . . . ?
C30 C31 C32 C27 0.4(7) . . . . ?
C32 C27 C28 C29 0.3(6) . . . . ?
C33 P2 C10 C9 -138.0(3) . . . . ?
C33 P2 C10 C11 47.7(4) . . . . ?
C33 P2 C27 C28 166.5(3) . . . . ?
C33 P2 C27 C32 -17.3(4) . . . . ?
C33 C34 C35 C36 0.4(6) . . . . ?
C34 C33 C38 C37 0.5(6) . . . . ?
C34 C35 C36 C37 0.7(7) . . . . ?
C35 C36 C37 C38 -1.1(7) . . . . ?
C36 C37 C38 C33 0.5(6) . . . . ?
C38 C33 C34 C35 -1.0(6) . . . . ?
O2S C5S C6S C7S 13.0(6) . . . . ?
C5S O2S C8S C7S 34.1(5) . . . . ?
C5S C6S C7S C8S 7.0(6) . . . . ?
C6S C7S C8S O2S -24.9(6) . . . . ?
C8S O2S C5S C6S -29.5(6) . . . . ?

_shelx_res_file                  
;
TITL thomas_jm-166_a.res in P2(1)
    thomas_jm-166.res
    created by SHELXL-2019/1 at 13:37:24 on 20-Feb-2024
REM Old TITL Thomas_JM166 in P2(1)
REM SHELXT solution in P2(1): R1 0.068, Rweak 0.033, Alpha 0.003
REM <I/s> 6.533 for 7 systematic absences, Orientation as input
REM Flack x = 0.011 ( 0.005 ) from 3661 Parsons' quotients
REM Formula found by SHELXT: C43 N4 O3 F6 P3 Co
CELL 0.71073 10.8969 13.5727 14.1536 90 96.74 90
ZERR 2 0.0004 0.0005 0.0006 0 0.002 0
LATT -1
SYMM -X,0.5+Y,-Z
SFAC C H N O F P Co
UNIT 92 92 4 4 12 6 2

L.S. 10
PLAN  10
SIZE 0.04 0.098 0.11
TEMP -173.15
CONF
BOND
list 4
MORE -1
BOND $H
fmap 2
acta 50
OMIT -6 -6 3
OMIT -6 6 3
OMIT 0 -1 -1
OMIT 0 -1 1
OMIT 6 -6 -3
REM <olex2.extras>
REM <HklSrc "%.\\Thomas_JM166_0m_5.hkl">
REM </olex2.extras>

WGHT    0.046800    0.628400
BASF   0.37506
FVAR       0.39775
CO1   7    0.286458    0.617849    0.681033    11.00000    0.01739    0.01723 =
         0.01749    0.00002    0.00282   -0.00089
P1    6    0.343067    0.708724    0.807339    11.00000    0.01752    0.01728 =
         0.01803    0.00010    0.00272   -0.00038
P2    6    0.141055    0.526697    0.729535    11.00000    0.01804    0.01759 =
         0.01833    0.00090    0.00237   -0.00107
O1S   4    0.442764    0.521344    0.689026    11.00000    0.02356    0.02107 =
         0.03123   -0.00041    0.00591    0.00374
N1    3    0.362695    0.717563    0.612638    11.00000    0.01830    0.01958 =
         0.02253   -0.00012    0.00533   -0.00018
N2    3    0.214147    0.582468    0.556500    11.00000    0.01811    0.02060 =
         0.01951   -0.00104    0.00337    0.00331
C1    1    0.448167    0.792714    0.757026    11.00000    0.01619    0.01625 =
         0.02578    0.00378    0.00345    0.00075
C1S   1    0.550638    0.549618    0.644764    11.00000    0.02771    0.03887 =
         0.07660    0.00976    0.02072    0.00426
AFIX  23
H1SA  2    0.593565    0.605394    0.679537    11.00000   -1.20000
H1SB  2    0.526417    0.569951    0.578005    11.00000   -1.20000
AFIX   0
C2    1    0.443749    0.788117    0.657680    11.00000    0.01709    0.01526 =
         0.02732    0.00153    0.00464    0.00208
C2S   1    0.635039    0.459457    0.648469    11.00000    0.02876    0.03685 =
         0.05019   -0.00439    0.00507    0.00845
AFIX  23
H2SA  2    0.641506    0.433981    0.583698    11.00000   -1.20000
H2SB  2    0.718855    0.475820    0.679271    11.00000   -1.20000
AFIX   0
C3    1    0.519149    0.851275    0.611035    11.00000    0.02547    0.02486 =
         0.02537    0.00228    0.00653   -0.00096
AFIX  43
H3    2    0.518521    0.847933    0.543935    11.00000   -1.20000
AFIX   0
C3S   1    0.573906    0.385524    0.706262    11.00000    0.05131    0.03177 =
         0.05953    0.00742    0.02009    0.02031
AFIX  23
H3SA  2    0.606351    0.389830    0.774463    11.00000   -1.20000
H3SB  2    0.585752    0.317624    0.683442    11.00000   -1.20000
AFIX   0
C4    1    0.594101    0.918183    0.663570    11.00000    0.02348    0.02440 =
         0.03707    0.00549    0.00918   -0.00246
AFIX  43
H4    2    0.644909    0.960935    0.631893    11.00000   -1.20000
AFIX   0
C4S   1    0.438861    0.415630    0.689878    11.00000    0.03922    0.02190 =
         0.07867    0.00280    0.02275    0.00319
AFIX  23
H4SA  2    0.398826    0.389740    0.628475    11.00000   -1.20000
H4SB  2    0.393339    0.391279    0.741763    11.00000   -1.20000
AFIX   0
C5    1    0.596972    0.924475    0.761983    11.00000    0.02234    0.02138 =
         0.03211   -0.00066    0.00023   -0.00379
AFIX  43
H5    2    0.648340    0.971709    0.796806    11.00000   -1.20000
AFIX   0
C6    1    0.524216    0.861222    0.808957    11.00000    0.02034    0.02529 =
         0.02531   -0.00021    0.00168   -0.00059
AFIX  43
H6    2    0.526230    0.864595    0.876164    11.00000   -1.20000
AFIX   0
C7    1    0.344304    0.705896    0.518300    11.00000    0.02370    0.02431 =
         0.02124    0.00423    0.00598    0.00098
AFIX  43
H7    2    0.384846    0.745133    0.475827    11.00000   -1.20000
AFIX   0
C8    1    0.261080    0.631735    0.487195    11.00000    0.02302    0.02290 =
         0.01844    0.00035    0.00389    0.00254
AFIX  43
H8    2    0.239256    0.617202    0.421720    11.00000   -1.20000
AFIX   0
C9    1    0.125005    0.507577    0.538723    11.00000    0.01987    0.01726 =
         0.02420    0.00038    0.00297    0.00405
C10   1    0.078392    0.468184    0.618361    11.00000    0.02043    0.01933 =
         0.02181   -0.00098   -0.00130    0.00198
C11   1   -0.015421    0.397034    0.608218    11.00000    0.02292    0.02173 =
         0.02598    0.00312    0.00172   -0.00102
AFIX  43
H11   2   -0.048658    0.372228    0.662604    11.00000   -1.20000
AFIX   0
C12   1   -0.059381    0.363105    0.518053    11.00000    0.02254    0.02191 =
         0.03530   -0.00207   -0.00292   -0.00170
AFIX  43
H12   2   -0.121803    0.313934    0.510422    11.00000   -1.20000
AFIX   0
C13   1   -0.011754    0.401316    0.439326    11.00000    0.02676    0.02731 =
         0.02597   -0.00617   -0.00316    0.00461
AFIX  43
H13   2   -0.042194    0.377541    0.377893    11.00000   -1.20000
AFIX   0
C14   1    0.079315    0.473463    0.447616    11.00000    0.02638    0.02305 =
         0.02414   -0.00168    0.00326    0.00146
AFIX  43
H14   2    0.110160    0.499282    0.392646    11.00000   -1.20000
AFIX   0
C15   1    0.429210    0.661457    0.916809    11.00000    0.01817    0.02477 =
         0.02091    0.00426    0.00223   -0.00270
C16   1    0.431346    0.709922    1.003847    11.00000    0.02395    0.02834 =
         0.02563    0.00057    0.00399   -0.00116
AFIX  43
H16   2    0.388123    0.770324    1.007558    11.00000   -1.20000
AFIX   0
C17   1    0.496266    0.670238    1.084791    11.00000    0.02716    0.03969 =
         0.01998   -0.00052    0.00086   -0.00427
AFIX  43
H17   2    0.496149    0.703060    1.144064    11.00000   -1.20000
AFIX   0
C18   1    0.561748    0.582691    1.080227    11.00000    0.02456    0.03673 =
         0.02805    0.01123   -0.00352   -0.00737
AFIX  43
H18   2    0.606689    0.555931    1.135921    11.00000   -1.20000
AFIX   0
C19   1    0.560733    0.535257    0.994170    11.00000    0.02804    0.02699 =
         0.03735    0.00661   -0.00019    0.00225
AFIX  43
H19   2    0.605993    0.475839    0.990441    11.00000   -1.20000
AFIX   0
C20   1    0.494098    0.573542    0.912761    11.00000    0.02909    0.02790 =
         0.02768    0.00102    0.00308    0.00086
AFIX  43
H20   2    0.492802    0.539532    0.853988    11.00000   -1.20000
AFIX   0
C21   1    0.226990    0.791136    0.847041    11.00000    0.01727    0.02109 =
         0.01649   -0.00222   -0.00146    0.00337
C22   1    0.203682    0.882348    0.802517    11.00000    0.02147    0.02612 =
         0.02349    0.00220    0.00449   -0.00031
AFIX  43
H22   2    0.250823    0.902343    0.753500    11.00000   -1.20000
AFIX   0
C23   1    0.112402    0.943660    0.829402    11.00000    0.02748    0.02370 =
         0.03168    0.00487    0.00365    0.00467
AFIX  43
H23   2    0.096071    1.004923    0.797962    11.00000   -1.20000
AFIX   0
C24   1    0.044594    0.915854    0.902239    11.00000    0.02379    0.02946 =
         0.03051   -0.00374    0.00647    0.00594
AFIX  43
H24   2   -0.016739    0.958645    0.921642    11.00000   -1.20000
AFIX   0
C25   1    0.066751    0.825523    0.946449    11.00000    0.02443    0.03178 =
         0.02332    0.00068    0.00456    0.00088
AFIX  43
H25   2    0.019709    0.806305    0.995789    11.00000   -1.20000
AFIX   0
C26   1    0.156596    0.763022    0.919543    11.00000    0.02252    0.02104 =
         0.02342    0.00334    0.00390   -0.00152
AFIX  43
H26   2    0.170720    0.701054    0.950099    11.00000   -1.20000
AFIX   0
C27   1    0.006956    0.591273    0.765086    11.00000    0.01798    0.02500 =
         0.02045   -0.00238   -0.00126    0.00071
C28   1   -0.024005    0.681986    0.722301    11.00000    0.02375    0.02824 =
         0.02520    0.00049    0.00101    0.00220
AFIX  43
H28   2    0.026975    0.709365    0.678986    11.00000   -1.20000
AFIX   0
C29   1   -0.128282    0.732448    0.742375    11.00000    0.03439    0.03066 =
         0.02819   -0.00237   -0.00266    0.00990
AFIX  43
H29   2   -0.148157    0.794626    0.713765    11.00000   -1.20000
AFIX   0
C30   1   -0.203515    0.691589    0.804538    11.00000    0.02469    0.04540 =
         0.03541   -0.00666    0.00264    0.01253
AFIX  43
H30   2   -0.276147    0.725207    0.817519    11.00000   -1.20000
AFIX   0
C31   1   -0.173016    0.601785    0.847812    11.00000    0.02724    0.05123 =
         0.03860    0.00567    0.01124    0.00526
AFIX  43
H31   2   -0.224256    0.574847    0.891172    11.00000   -1.20000
AFIX   0
C32   1   -0.068400    0.550879    0.828407    11.00000    0.02491    0.03197 =
         0.03025    0.00241    0.00674    0.00111
AFIX  43
H32   2   -0.048240    0.489169    0.857900    11.00000   -1.20000
AFIX   0
C33   1    0.174503    0.430314    0.818632    11.00000    0.01604    0.02381 =
         0.02059    0.00464    0.00278   -0.00008
C34   1    0.174828    0.330774    0.794941    11.00000    0.02145    0.02744 =
         0.02737    0.00024    0.00169    0.00120
AFIX  43
H34   2    0.152058    0.310284    0.731110    11.00000   -1.20000
AFIX   0
C35   1    0.208764    0.261824    0.865555    11.00000    0.02701    0.02144 =
         0.03923    0.00766    0.00493    0.00161
AFIX  43
H35   2    0.209561    0.193855    0.849611    11.00000   -1.20000
AFIX   0
C36   1    0.241095    0.290342    0.957828    11.00000    0.02696    0.03009 =
         0.03097    0.01263    0.00330    0.00458
AFIX  43
H36   2    0.265004    0.242401    1.005348    11.00000   -1.20000
AFIX   0
C37   1    0.238927    0.389342    0.981922    11.00000    0.02440    0.03577 =
         0.02309    0.00376    0.00173    0.00179
AFIX  43
H37   2    0.259918    0.409218    1.046143    11.00000   -1.20000
AFIX   0
C38   1    0.206202    0.458904    0.912376    11.00000    0.01997    0.02369 =
         0.02650    0.00293    0.00074    0.00326
AFIX  43
H38   2    0.205391    0.526740    0.928824    11.00000   -1.20000
AFIX   0

P3    6   -0.172430    0.160974    0.802316    11.00000    0.03438    0.02825 =
         0.02527   -0.00329    0.00354   -0.00655
F1    5   -0.117929    0.213846    0.716359    11.00000    0.11307    0.08079 =
         0.03757    0.00160    0.01545   -0.06542
F2    5   -0.142731    0.055660    0.757804    11.00000    0.03491    0.04371 =
         0.04350   -0.01638    0.00756    0.00400
F3    5   -0.039813    0.161401    0.863645    11.00000    0.03532    0.06439 =
         0.04716   -0.01124    0.00053   -0.01463
F4    5   -0.306965    0.156025    0.741742    11.00000    0.04487    0.03398 =
         0.03531   -0.00252   -0.00804    0.00719
F5    5   -0.226409    0.104612    0.887886    11.00000    0.03894    0.04231 =
         0.02795    0.00143    0.00683   -0.00080
F6    5   -0.207227    0.263479    0.846396    11.00000    0.09139    0.02637 =
         0.04591   -0.00851   -0.01660    0.00580
O2S   4    0.620175    0.710162    0.443398    11.00000    0.03065    0.04116 =
         0.04150   -0.00936    0.00092    0.00282
C5S   1    0.743789    0.725249    0.484176    11.00000    0.03304    0.04250 =
         0.03902   -0.01022   -0.00550    0.00511
AFIX  23
H5SA  2    0.747026    0.734586    0.553796    11.00000   -1.20000
H5SB  2    0.778378    0.784714    0.456620    11.00000   -1.20000
AFIX   0
C6S   1    0.816731    0.635910    0.462954    11.00000    0.04207    0.04015 =
         0.07404   -0.01223   -0.00529    0.00923
AFIX  23
H6SA  2    0.836541    0.595157    0.520743    11.00000   -1.20000
H6SB  2    0.894733    0.655022    0.438381    11.00000   -1.20000
AFIX   0
C7S   1    0.732589    0.580194    0.387677    11.00000    0.05934    0.04341 =
         0.05058   -0.01590    0.00181    0.01041
AFIX  23
H7SA  2    0.775342    0.566357    0.331142    11.00000   -1.20000
H7SB  2    0.704783    0.517190    0.413276    11.00000   -1.20000
AFIX   0
C8S   1    0.625365    0.649016    0.363177    11.00000    0.04434    0.04490 =
         0.04236   -0.01186   -0.00123    0.00105
AFIX  23
H8SA  2    0.638000    0.689064    0.306662    11.00000   -1.20000
H8SB  2    0.547543    0.611352    0.349240    11.00000   -1.20000
AFIX   0
HKLF 5


REM  thomas_jm-166_a.res in P2(1)
REM wR2 = 0.0879, GooF = S = 1.063, Restrained GooF = 1.063 for all data
REM R1 = 0.0360 for 7894 Fo > 4sig(Fo) and 0.0417 for all 8507 data
REM 542 parameters refined using 1 restraints

END

WGHT      0.0468      0.6281

REM Highest difference peak  0.664,  deepest hole -0.234,  1-sigma level  0.066
Q1    1   0.2754  0.6150  0.6131  11.00000  0.05    0.66
Q2    1   0.2891  0.6189  0.7479  11.00000  0.05    0.59
Q3    1   0.2200  0.5759  0.7045  11.00000  0.05    0.47
Q4    1   0.3235  0.7001  0.7395  11.00000  0.05    0.42
Q5    1   0.1284  0.5210  0.6615  11.00000  0.05    0.41
Q6    1   0.2374  0.6645  0.6915  11.00000  0.05    0.41
Q7    1  -0.1131  0.2021  0.7803  11.00000  0.05    0.39
Q8    1   0.3543  0.7069  0.8753  11.00000  0.05    0.38
Q9    1  -0.2168  0.2411  0.6827  11.00000  0.05    0.38
Q10   1   0.4032  0.7552  0.7866  11.00000  0.05    0.37
;
_shelx_res_checksum              93623
_shelx_hkl_file                  
;
   1   0   0 0.40258 0.15589   1
   2   0   0 313.712 10.8605  -2
   2   0   0 313.712 10.8605   1
   3   0   0 1082.47 50.7587  -2
   3   0   0 1082.47 50.7587   1
   4   0   0 31.0451 0.90678   1
   5   0   0 165.261 2.30879   1
   6   0   0 5.35865 0.66796   1
   7   0   0 66.9737 2.09536   1
   8   0   0 23.2608 1.48105   1
   9   0   0 1.73427 0.94030   1
  10   0   0 33.6413 2.10051   1
  11   0   0 9.02407 1.28528   1
  12   0   0 7.86284 1.29579   1
  13   0   0 5.18400 1.48646   1
  -1  -1   0 2821.63 113.559   1
   1   1   0 3294.49 188.839   1
  -2  -1   0 194.243 5.00068  -2
  -2  -1   0 194.243 5.00068   1
   2   1   0 204.789 6.06843  -2
   2   1   0 204.789 6.06843   1
  -3  -1   0 338.844 17.0292  -2
  -3  -1   0 338.844 17.0292   1
   3   1   0 295.088 8.64152  -2
   3   1   0 295.088 8.64152   1
  -4  -1   0 537.543 26.4281  -2
  -4  -1   0 537.543 26.4281   1
   4   1   0 616.244 29.2279  -2
   4   1   0 616.244 29.2279   1
  -5  -1   0 43.4063 1.10171   1
   5   1   0 42.6597 1.03672   1
  -6  -1   0 266.085 4.67686   1
   6   1   0 268.521 4.44568   1
  -7  -1   0 125.189 2.78856   1
   7   1   0 126.541 3.10124   1
  -8  -1   0 49.2797 1.77087   1
   8   1   0 51.3361 2.12685   1
  -9  -1   0 -0.2928 0.85358   1
   9   1   0 0.26320 0.89129   1
 -10  -1   0 10.8538 1.28267   1
  10   1   0 8.00850 1.39914   1
 -11  -1   0 18.1347 1.58167   1
  11   1   0 15.1548 1.54493   1
 -12  -1   0 33.8080 2.06602   1
  12   1   0 43.0728 2.27125   1
 -13  -1   0 28.8219 1.95608   1
  13   1   0 33.0415 2.06869   1
   0  -2   0 3274.51 198.561  -2
   0  -2   0 3274.51 198.561   1
   0   2   0 3219.50 195.294  -2
   0   2   0 3219.50 195.294   1
  -1  -2   0 288.597 3.91430  -2
  -1  -2   0 288.597 3.91430   1
   1   2   0 291.035 3.25498  -2
   1   2   0 291.035 3.25498   1
  -2  -2   0 1956.84 48.2683   1
   2   2   0 3038.56 98.3737  -2
   2   2   0 3038.56 98.3737   1
  -3  -2   0 167.992 3.80784  -2
  -3  -2   0 167.992 3.80784   1
   3   2   0 175.847 4.89434  -2
   3   2   0 175.847 4.89434   1
  -4  -2   0 48.9734 3.21372  -2
  -4  -2   0 48.9734 3.21372   1
   4   2   0 58.7480 5.09961  -2
   4   2   0 58.7480 5.09961   1
  -5  -2   0 299.486 15.5627  -2
  -5  -2   0 299.486 15.5627   1
   5   2   0 295.826 11.2773  -2
   5   2   0 295.826 11.2773   1
  -6  -2   0 150.053 3.02649   1
   6   2   0 155.029 2.90071   1
  -7  -2   0 288.136 5.04002   1
   7   2   0 297.295 4.94262   1
  -8  -2   0 1.55286 0.75999   1
   8   2   0 1.01996 0.85357   1
  -9  -2   0 35.1779 1.63545   1
   9   2   0 42.7421 2.09074   1
 -10  -2   0 8.84211 1.22526   1
  10   2   0 4.61242 1.19659   1
 -11  -2   0 16.1399 1.51529   1
  11   2   0 22.3749 1.64059   1
 -12  -2   0 17.0706 1.55629   1
  12   2   0 16.0320 1.54910   1
 -13  -2   0 18.8003 1.69320   1
  13   2   0 24.0749 1.96580   1
   0  -3   0 0.14221 0.30944  -2
   0  -3   0 0.14221 0.30944   1
   0   3   0 -0.6960 0.57115  -2
   0   3   0 -0.6960 0.57115   1
  -1  -3   0 253.937 3.34588  -2
  -1  -3   0 253.937 3.34588   1
   1   3   0 280.387 3.09749  -2
   1   3   0 280.387 3.09749   1
  -2  -3   0 1774.81 24.0345  -2
  -2  -3   0 1774.81 24.0345   1
   2   3   0 1808.12 22.9612  -2
   2   3   0 1808.12 22.9612   1
  -3  -3   0 1650.47 24.8579  -2
  -3  -3   0 1650.47 24.8579   1
   3   3   0 1598.54 22.0182  -2
   3   3   0 1598.54 22.0182   1
  -4  -3   0 851.215 15.3497  -2
  -4  -3   0 851.215 15.3497   1
   4   3   0 843.901 20.2425  -2
   4   3   0 843.901 20.2425   1
  -5  -3   0 36.7360 4.51890  -2
  -5  -3   0 36.7360 4.51890   1
   5   3   0 29.0089 2.93014  -2
   5   3   0 29.0089 2.93014   1
  -6  -3   0 61.1245 1.61748   1
   6   3   0 109.985 5.75663  -2
   6   3   0 109.985 5.75663   1
  -7  -3   0 69.6890 2.01121   1
   7   3   0 81.1557 1.96432   1
  -8  -3   0 134.089 3.02452   1
   8   3   0 132.181 3.21333   1
  -9  -3   0 12.9791 1.17082   1
   9   3   0 18.0755 1.46726   1
 -10  -3   0 27.8582 1.62995   1
  10   3   0 36.5992 2.18591   1
 -11  -3   0 125.600 3.40134   1
  11   3   0 128.590 3.48601   1
 -12  -3   0 30.0115 1.92933   1
  12   3   0 33.2178 2.01350   1
 -13  -3   0 40.8109 2.21807   1
  13   3   0 35.4316 2.16811   1
   0  -4   0 971.699 15.6427  -2
   0  -4   0 971.699 15.6427   1
   0   4   0 994.913 18.1112  -2
   0   4   0 994.913 18.1112   1
  -1  -4   0 16.3255 0.58145  -2
  -1  -4   0 16.3255 0.58145   1
   1   4   0 15.2175 0.47385  -2
   1   4   0 15.2175 0.47385   1
  -2  -4   0 18.8687 0.65633  -2
  -2  -4   0 18.8687 0.65633   1
   2   4   0 12.9622 0.44180  -2
   2   4   0 12.9622 0.44180   1
  -3  -4   0 1730.08 21.7185  -2
  -3  -4   0 1730.08 21.7185   1
   3   4   0 1821.92 25.7252  -2
   3   4   0 1821.92 25.7252   1
  -4  -4   0 2399.13 34.3909  -2
  -4  -4   0 2399.13 34.3909   1
   4   4   0 2323.77 33.5862  -2
   4   4   0 2323.77 33.5862   1
  -5  -4   0 118.309 3.21794  -2
  -5  -4   0 118.309 3.21794   1
   5   4   0 103.412 5.30467  -2
   5   4   0 103.412 5.30467   1
  -6  -4   0 76.8422 3.13283  -2
  -6  -4   0 76.8422 3.13283   1
   6   4   0 67.4430 6.34348  -2
   6   4   0 67.4430 6.34348   1
  -7  -4   0 246.108 13.8002  -2
  -7  -4   0 246.108 13.8002   1
   7   4   0 211.700 7.39118  -2
   7   4   0 211.700 7.39118   1
  -8  -4   0 40.5097 1.61201   1
   8   4   0 58.4191 6.41630  -2
   8   4   0 58.4191 6.41630   1
  -9  -4   0 154.376 3.53517   1
   9   4   0 172.033 3.97426   1
 -10  -4   0 121.155 3.04304   1
  10   4   0 140.140 3.73223   1
 -11  -4   0 16.8130 1.35751   1
  11   4   0 24.1063 1.71582   1
 -12  -4   0 20.9812 1.69130   1
  12   4   0 14.6864 1.52950   1
 -13  -4   0 40.3344 2.19653   1
  13   4   0 43.3010 2.35792   1
   0  -5   0 1.34109 0.39589  -2
   0  -5   0 1.34109 0.39589   1
   0   5   0 2.43624 0.67979  -2
   0   5   0 2.43624 0.67979   1
  -1  -5   0 194.906 3.01071  -2
  -1  -5   0 194.906 3.01071   1
   1   5   0 222.697 2.84551  -2
   1   5   0 222.697 2.84551   1
  -2  -5   0 275.344 3.98898  -2
  -2  -5   0 275.344 3.98898   1
   2   5   0 272.329 2.98136  -2
   2   5   0 272.329 2.98136   1
  -3  -5   0 888.071 12.0026  -2
  -3  -5   0 888.071 12.0026   1
   3   5   0 841.147 9.39184  -2
   3   5   0 841.147 9.39184   1
  -4  -5   0 236.989 3.97541  -2
  -4  -5   0 236.989 3.97541   1
   4   5   0 261.325 4.65647  -2
   4   5   0 261.325 4.65647   1
  -5  -5   0 1161.34 19.1073  -2
  -5  -5   0 1161.34 19.1073   1
   5   5   0 1161.91 26.3670  -2
   5   5   0 1161.91 26.3670   1
  -6  -5   0 28.4397 1.63156  -2
  -6  -5   0 28.4397 1.63156   1
   6   5   0 20.2742 1.69749  -2
   6   5   0 20.2742 1.69749   1
  -7  -5   0 97.4970 7.19606  -2
  -7  -5   0 97.4970 7.19606   1
   7   5   0 96.5922 5.79416  -2
   7   5   0 96.5922 5.79416   1
  -8  -5   0 86.1843 2.14461   1
   8   5   0 166.233 10.8639  -2
   8   5   0 166.233 10.8639   1
  -9  -5   0 186.040 3.68681   1
   9   5   0 296.898 16.9885  -2
   9   5   0 296.898 16.9885   1
 -10  -5   0 51.3205 1.98977   1
  10   5   0 51.6301 2.48566   1
 -11  -5   0 79.8425 2.52404   1
  11   5   0 77.8767 2.74997   1
 -12  -5   0 14.3410 1.33450   1
  12   5   0 17.1340 1.79214   1
   0  -6   0 230.061 4.48273  -2
   0  -6   0 230.061 4.48273   1
   0   6   0 202.612 4.66864  -2
   0   6   0 202.612 4.66864   1
  -1  -6   0 81.3030 1.39723  -2
  -1  -6   0 81.3030 1.39723   1
   1   6   0 77.1190 1.24247  -2
   1   6   0 77.1190 1.24247   1
  -2  -6   0 1202.76 15.6733  -2
  -2  -6   0 1202.76 15.6733   1
   2   6   0 1203.84 14.2730  -2
   2   6   0 1203.84 14.2730   1
  -3  -6   0 23.8193 0.98245  -2
  -3  -6   0 23.8193 0.98245   1
   3   6   0 22.0793 0.63255  -2
   3   6   0 22.0793 0.63255   1
  -4  -6   0 506.588 8.05458  -2
  -4  -6   0 506.588 8.05458   1
   4   6   0 502.213 6.71071  -2
   4   6   0 502.213 6.71071   1
  -5  -6   0 167.478 3.53166  -2
  -5  -6   0 167.478 3.53166   1
   5   6   0 210.437 4.80359  -2
   5   6   0 210.437 4.80359   1
  -6  -6   0 244.324 6.03030  -2
  -6  -6   0 244.324 6.03030   1
   6   6   0 238.315 5.58698  -2
   6   6   0 238.315 5.58698   1
  -7  -6   0 52.0681 4.36998  -2
  -7  -6   0 52.0681 4.36998   1
   7   6   0 43.8109 3.18155  -2
   7   6   0 43.8109 3.18155   1
  -8  -6   0 63.9358 1.63330   1
   8   6   0 102.737 8.85748  -2
   8   6   0 102.737 8.85748   1
  -9  -6   0 80.5801 2.03754   1
   9   6   0 132.936 7.25354  -2
   9   6   0 132.936 7.25354   1
 -10  -6   0 107.790 2.64956   1
  10   6   0 107.985 3.22603   1
 -11  -6   0 28.1644 1.55668   1
  11   6   0 34.1033 2.03780   1
 -12  -6   0 9.41503 1.27795   1
  12   6   0 12.4241 1.44746   1
   0  -7   0 7.95157 0.50269  -2
   0  -7   0 7.95157 0.50269   1
   0   7   0 7.31134 0.79748  -2
   0   7   0 7.31134 0.79748   1
  -1  -7   0 133.864 2.08141  -2
  -1  -7   0 133.864 2.08141   1
   1   7   0 148.404 2.82784  -2
   1   7   0 148.404 2.82784   1
  -2  -7   0 68.7603 1.39268  -2
  -2  -7   0 68.7603 1.39268   1
   2   7   0 61.5841 1.11076  -2
   2   7   0 61.5841 1.11076   1
  -3  -7   0 323.174 5.80457  -2
  -3  -7   0 323.174 5.80457   1
   3   7   0 304.646 4.12300  -2
   3   7   0 304.646 4.12300   1
  -4  -7   0 137.248 2.63421  -2
  -4  -7   0 137.248 2.63421   1
   4   7   0 123.501 1.96833  -2
   4   7   0 123.501 1.96833   1
  -5  -7   0 529.474 9.59394  -2
  -5  -7   0 529.474 9.59394   1
   5   7   0 512.834 8.10893  -2
   5   7   0 512.834 8.10893   1
  -6  -7   0 325.825 9.10026  -2
  -6  -7   0 325.825 9.10026   1
   6   7   0 367.247 7.95831  -2
   6   7   0 367.247 7.95831   1
  -7  -7   0 31.2054 5.49663  -2
  -7  -7   0 31.2054 5.49663   1
   7   7   0 16.2726 2.21806  -2
   7   7   0 16.2726 2.21806   1
  -8  -7   0 67.5126 1.64618   1
   8   7   0 123.732 8.93776  -2
   8   7   0 123.732 8.93776   1
  -9  -7   0 51.4215 1.45289   1
   9   7   0 65.0422 5.17803  -2
   9   7   0 65.0422 5.17803   1
 -10  -7   0 33.5939 1.66198   1
  10   7   0 37.4095 1.98930   1
 -11  -7   0 68.7159 2.44949   1
  11   7   0 69.5417 2.69943   1
 -12  -7   0 7.83450 1.41950   1
  12   7   0 6.54545 1.28629   1
   0  -8   0 37.7125 1.42661  -2
   0  -8   0 37.7125 1.42661   1
   0   8   0 52.4034 1.68768  -2
   0   8   0 52.4034 1.68768   1
  -1  -8   0 33.1791 0.90585  -2
  -1  -8   0 33.1791 0.90585   1
   1   8   0 30.9435 0.85861  -2
   1   8   0 30.9435 0.85861   1
  -2  -8   0 435.595 7.92325  -2
  -2  -8   0 435.595 7.92325   1
   2   8   0 407.943 6.29640  -2
   2   8   0 407.943 6.29640   1
  -3  -8   0 301.316 5.52003  -2
  -3  -8   0 301.316 5.52003   1
   3   8   0 270.860 3.79043  -2
   3   8   0 270.860 3.79043   1
  -4  -8   0 152.868 3.14472  -2
  -4  -8   0 152.868 3.14472   1
   4   8   0 159.588 2.58727  -2
   4   8   0 159.588 2.58727   1
  -5  -8   0 267.897 5.84911  -2
  -5  -8   0 267.897 5.84911   1
   5   8   0 227.845 3.79077  -2
   5   8   0 227.845 3.79077   1
  -6  -8   0 18.0557 2.64732  -2
  -6  -8   0 18.0557 2.64732   1
   6   8   0 14.8925 1.24063  -2
   6   8   0 14.8925 1.24063   1
  -7  -8   0 416.366 16.8508  -2
  -7  -8   0 416.366 16.8508   1
   7   8   0 438.742 11.7190  -2
   7   8   0 438.742 11.7190   1
  -8  -8   0 19.9483 1.53849   1
   8   8   0 22.9174 2.29607  -2
   8   8   0 22.9174 2.29607   1
  -9  -8   0 19.1992 1.23643   1
   9   8   0 35.4667 4.40792  -2
   9   8   0 35.4667 4.40792   1
 -10  -8   0 28.7229 1.91011   1
  10   8   0 25.8723 1.63111   1
 -11  -8   0 31.0521 2.32127   1
  11   8   0 25.7344 1.83572   1
   0  -9   0 12.7514 0.91436  -2
   0  -9   0 12.7514 0.91436   1
   0   9   0 11.3677 0.58495  -2
   0   9   0 11.3677 0.58495   1
  -1  -9   0 120.360 2.12477  -2
  -1  -9   0 120.360 2.12477   1
   1   9   0 134.606 2.39768  -2
   1   9   0 134.606 2.39768   1
  -2  -9   0 230.058 4.70380  -2
  -2  -9   0 230.058 4.70380   1
   2   9   0 228.223 4.02967  -2
   2   9   0 228.223 4.02967   1
  -3  -9   0 48.9567 2.24179  -2
  -3  -9   0 48.9567 2.24179   1
   3   9   0 53.1064 1.25314  -2
   3   9   0 53.1064 1.25314   1
  -4  -9   0 545.926 10.7005  -2
  -4  -9   0 545.926 10.7005   1
   4   9   0 502.192 7.45472  -2
   4   9   0 502.192 7.45472   1
  -5  -9   0 43.7959 1.81739  -2
  -5  -9   0 43.7959 1.81739   1
   5   9   0 33.7951 1.23172  -2
   5   9   0 33.7951 1.23172   1
  -6  -9   0 146.361 5.36643  -2
  -6  -9   0 146.361 5.36643   1
   6   9   0 144.802 3.46826  -2
   6   9   0 144.802 3.46826   1
  -7  -9   0 117.517 7.24457  -2
  -7  -9   0 117.517 7.24457   1
   7   9   0 115.768 4.01897  -2
   7   9   0 115.768 4.01897   1
  -8  -9   0 393.089 23.5240  -2
  -8  -9   0 393.089 23.5240   1
   8   9   0 402.354 12.9510  -2
   8   9   0 402.354 12.9510   1
  -9  -9   0 4.36393 1.19742   1
   9   9   0 5.71276 2.57232  -2
   9   9   0 5.71276 2.57232   1
 -10  -9   0 -0.7741 1.32559   1
  10   9   0 1.80635 1.02567   1
 -11  -9   0 2.87436 1.32179   1
  11   9   0 0.27702 0.96856   1
   0 -10   0 145.518 3.54788  -2
   0 -10   0 145.518 3.54788   1
   0  10   0 129.000 3.19874  -2
   0  10   0 129.000 3.19874   1
  -1 -10   0 74.8811 1.50561  -2
  -1 -10   0 74.8811 1.50561   1
   1  10   0 74.4402 1.68308  -2
   1  10   0 74.4402 1.68308   1
  -2 -10   0 110.261 2.24478  -2
  -2 -10   0 110.261 2.24478   1
   2  10   0 104.953 1.86066  -2
   2  10   0 104.953 1.86066   1
  -3 -10   0 349.126 7.22673  -2
  -3 -10   0 349.126 7.22673   1
   3  10   0 303.299 5.21411  -2
   3  10   0 303.299 5.21411   1
  -4 -10   0 181.968 4.80602  -2
  -4 -10   0 181.968 4.80602   1
   4  10   0 157.632 3.54910  -2
   4  10   0 157.632 3.54910   1
  -5 -10   0 114.841 3.77093  -2
  -5 -10   0 114.841 3.77093   1
   5  10   0 124.114 2.47606  -2
   5  10   0 124.114 2.47606   1
  -6 -10   0 21.9447 2.64449  -2
  -6 -10   0 21.9447 2.64449   1
   6  10   0 17.3881 1.06755  -2
   6  10   0 17.3881 1.06755   1
  -7 -10   0 251.678 10.8586  -2
  -7 -10   0 251.678 10.8586   1
   7  10   0 239.313 7.36984  -2
   7  10   0 239.313 7.36984   1
  -8 -10   0 27.6968 7.01973  -2
  -8 -10   0 27.6968 7.01973   1
   8  10   0 30.7220 3.39194  -2
   8  10   0 30.7220 3.39194   1
  -9 -10   0 72.3281 2.89223   1
   9  10   0 123.464 5.06982  -2
   9  10   0 123.464 5.06982   1
 -10 -10   0 14.9794 1.82693   1
  10  10   0 14.6113 3.60581  -2
  10  10   0 14.6113 3.60581   1
   0 -11   0 18.3793 1.42934  -2
   0 -11   0 18.3793 1.42934   1
   0  11   0 17.6901 1.24223  -2
   0  11   0 17.6901 1.24223   1
  -1 -11   0 226.255 4.79233  -2
  -1 -11   0 226.255 4.79233   1
   1  11   0 212.714 3.51906  -2
   1  11   0 212.714 3.51906   1
  -2 -11   0 224.101 4.73040  -2
  -2 -11   0 224.101 4.73040   1
   2  11   0 206.218 3.66823  -2
   2  11   0 206.218 3.66823   1
  -3 -11   0 12.1370 1.39987  -2
  -3 -11   0 12.1370 1.39987   1
   3  11   0 22.1215 0.87751  -2
   3  11   0 22.1215 0.87751   1
  -4 -11   0 78.4564 2.70871  -2
  -4 -11   0 78.4564 2.70871   1
   4  11   0 90.1562 3.00412  -2
   4  11   0 90.1562 3.00412   1
  -5 -11   0 -0.4414 1.87859  -2
  -5 -11   0 -0.4414 1.87859   1
   5  11   0 0.31355 1.25656  -2
   5  11   0 0.31355 1.25656   1
  -6 -11   0 144.527 5.60538  -2
  -6 -11   0 144.527 5.60538   1
   6  11   0 129.075 3.61131  -2
   6  11   0 129.075 3.61131   1
  -7 -11   0 9.44561 2.86479  -2
  -7 -11   0 9.44561 2.86479   1
   7  11   0 13.4537 1.77415  -2
   7  11   0 13.4537 1.77415   1
  -8 -11   0 7.40652 4.38220  -2
  -8 -11   0 7.40652 4.38220   1
   8  11   0 10.9543 1.83755  -2
   8  11   0 10.9543 1.83755   1
  -9 -11   0 36.3402 7.50159  -2
  -9 -11   0 36.3402 7.50159   1
   9  11   0 25.5036 3.54552  -2
   9  11   0 25.5036 3.54552   1
 -10 -11   0 14.9758 6.54780  -2
 -10 -11   0 14.9758 6.54780   1
  10  11   0 6.22557 2.62093  -2
  10  11   0 6.22557 2.62093   1
   0 -12   0 183.630 6.54786  -2
   0 -12   0 183.630 6.54786   1
   0  12   0 180.024 4.36111  -2
   0  12   0 180.024 4.36111   1
  -1 -12   0 80.2727 2.20250  -2
  -1 -12   0 80.2727 2.20250   1
   1  12   0 66.4374 1.65666  -2
   1  12   0 66.4374 1.65666   1
  -2 -12   0 100.755 3.51048  -2
  -2 -12   0 100.755 3.51048   1
   2  12   0 94.0056 2.08253  -2
   2  12   0 94.0056 2.08253   1
  -3 -12   0 138.390 3.65948  -2
  -3 -12   0 138.390 3.65948   1
   3  12   0 142.708 3.44218  -2
   3  12   0 142.708 3.44218   1
  -4 -12   0 11.5010 1.50758  -2
  -4 -12   0 11.5010 1.50758   1
   4  12   0 7.49541 1.24687  -2
   4  12   0 7.49541 1.24687   1
  -5 -12   0 111.657 4.02993  -2
  -5 -12   0 111.657 4.02993   1
   5  12   0 107.245 3.52530  -2
   5  12   0 107.245 3.52530   1
  -6 -12   0 12.4721 2.61052  -2
  -6 -12   0 12.4721 2.61052   1
   6  12   0 16.9914 1.95291  -2
   6  12   0 16.9914 1.95291   1
  -7 -12   0 25.2900 2.89116  -2
  -7 -12   0 25.2900 2.89116   1
   7  12   0 18.4936 1.29246  -2
   7  12   0 18.4936 1.29246   1
  -8 -12   0 8.28753 3.22268  -2
  -8 -12   0 8.28753 3.22268   1
   8  12   0 5.63624 2.38577  -2
   8  12   0 5.63624 2.38577   1
  -9 -12   0 21.9026 6.93161  -2
  -9 -12   0 21.9026 6.93161   1
   9  12   0 13.7020 2.70026  -2
   9  12   0 13.7020 2.70026   1
   0 -13   0 9.89514 0.99959  -2
   0 -13   0 9.89514 0.99959   1
   0  13   0 9.15869 1.89237  -2
   0  13   0 9.15869 1.89237   1
  -1 -13   0 38.4543 1.70840  -2
  -1 -13   0 38.4543 1.70840   1
   1  13   0 33.5259 1.03305  -2
   1  13   0 33.5259 1.03305   1
  -2 -13   0 66.9547 2.48161  -2
  -2 -13   0 66.9547 2.48161   1
   2  13   0 72.8956 1.77291  -2
   2  13   0 72.8956 1.77291   1
  -3 -13   0 93.6483 3.86933  -2
  -3 -13   0 93.6483 3.86933   1
   3  13   0 75.4646 2.84806  -2
   3  13   0 75.4646 2.84806   1
  -4 -13   0 213.616 5.77477  -2
  -4 -13   0 213.616 5.77477   1
   4  13   0 201.105 6.80842  -2
   4  13   0 201.105 6.80842   1
  -5 -13   0 6.54202 2.45388  -2
  -5 -13   0 6.54202 2.45388   1
   5  13   0 3.39395 1.51496  -2
   5  13   0 3.39395 1.51496   1
  -6 -13   0 63.3587 4.13049  -2
  -6 -13   0 63.3587 4.13049   1
   6  13   0 60.7199 2.82575  -2
   6  13   0 60.7199 2.82575   1
  -7 -13   0 30.3524 3.89658  -2
  -7 -13   0 30.3524 3.89658   1
   7  13   0 31.0478 2.43218  -2
   7  13   0 31.0478 2.43218   1
  -8 -13   0 47.0283 7.62501  -2
  -8 -13   0 47.0283 7.62501   1
   8  13   0 47.8311 2.93436  -2
   8  13   0 47.8311 2.93436   1
   0 -14   0 -4.1487 1.50446  -2
   0 -14   0 -4.1487 1.50446   1
   0  14   0 1.33608 1.33853  -2
   0  14   0 1.33608 1.33853   1
  -1 -14   0 108.912 3.32311  -2
  -1 -14   0 108.912 3.32311   1
   1  14   0 107.983 2.53153  -2
   1  14   0 107.983 2.53153   1
  -2 -14   0 25.2454 1.94307  -2
  -2 -14   0 25.2454 1.94307   1
   2  14   0 24.1465 1.25007  -2
   2  14   0 24.1465 1.25007   1
  -3 -14   0 114.025 4.34945  -2
  -3 -14   0 114.025 4.34945   1
   3  14   0 107.696 4.60491  -2
   3  14   0 107.696 4.60491   1
  -4 -14   0 42.3858 3.45027  -2
  -4 -14   0 42.3858 3.45027   1
   4  14   0 38.3278 2.47985  -2
   4  14   0 38.3278 2.47985   1
  -5 -14   0 12.5371 2.53397  -2
  -5 -14   0 12.5371 2.53397   1
   5  14   0 25.0725 2.34133  -2
   5  14   0 25.0725 2.34133   1
  -6 -14   0 18.3626 6.77552  -2
  -6 -14   0 18.3626 6.77552   1
   6  14   0 2.15384 2.56212  -2
   6  14   0 2.15384 2.56212   1
  -7 -14   0 40.7921 4.16406  -2
  -7 -14   0 40.7921 4.16406   1
   7  14   0 32.2474 4.12782  -2
   7  14   0 32.2474 4.12782   1
   0 -15   0 -1.2769 1.51036  -2
   0 -15   0 -1.2769 1.51036   1
   0  15   0 -0.0390 1.41027  -2
   0  15   0 -0.0390 1.41027   1
  -1 -15   0 -0.4929 1.40336  -2
  -1 -15   0 -0.4929 1.40336   1
   1  15   0 -0.8004 1.09560  -2
   1  15   0 -0.8004 1.09560   1
  -2 -15   0 66.6064 2.82109  -2
  -2 -15   0 66.6064 2.82109   1
   2  15   0 68.0968 2.55963  -2
   2  15   0 68.0968 2.55963   1
  -3 -15   0 32.8832 2.66919  -2
  -3 -15   0 32.8832 2.66919   1
   3  15   0 32.6426 1.98963  -2
   3  15   0 32.6426 1.98963   1
  -4 -15   0 38.4697 3.17678  -2
  -4 -15   0 38.4697 3.17678   1
   4  15   0 36.7459 2.39455  -2
   4  15   0 36.7459 2.39455   1
  -5 -15   0 29.4505 3.35785  -2
  -5 -15   0 29.4505 3.35785   1
   5  15   0 22.4210 2.88925  -2
   5  15   0 22.4210 2.88925   1
  -6 -15   0 34.5903 5.17710  -2
  -6 -15   0 34.5903 5.17710   1
   6  15   0 30.2739 3.20612  -2
   6  15   0 30.2739 3.20612   1
   0 -16   0 89.2803 6.73525  -2
   0 -16   0 89.2803 6.73525   1
   0  16   0 83.2264 4.41116  -2
   0  16   0 83.2264 4.41116   1
  -1 -16   0 3.31922 1.56992  -2
  -1 -16   0 3.31922 1.56992   1
   1  16   0 5.69907 1.74639  -2
   1  16   0 5.69907 1.74639   1
  -2 -16   0 25.2414 2.67588  -2
  -2 -16   0 25.2414 2.67588   1
   2  16   0 25.5369 2.86642  -2
   2  16   0 25.5369 2.86642   1
  -3 -16   0 3.58070 2.30346  -2
  -3 -16   0 3.58070 2.30346   1
   3  16   0 3.09244 2.40855  -2
   3  16   0 3.09244 2.40855   1
  -4 -16   0 57.6684 3.33992  -2
  -4 -16   0 57.6684 3.33992   1
   4  16   0 48.3316 4.14164  -2
   4  16   0 48.3316 4.14164   1
 -13   0   1 63.1562 3.27490   1
 -12   0   1 -1.2457 1.08981   1
 -11   0   1 20.6751 1.73043   1
 -10   0   1 4.92051 1.13251   1
  -9   0   1 6.96187 1.09486   1
  -8   0   1 40.6401 1.83378   1
  -7   0   1 43.4406 1.73688   1
  -6   0   1 188.677 3.35388   1
  -5   0   1 101.370 1.63548   1
  -4   0   1 87.3761 4.40115  -2
  -4   0   1 87.3761 4.40115   1
  -3   0   1 370.484 4.27651   1
  -2   0   1 364.171 4.32896   1
  -1   0   1 264.642 3.87186   1
   1   0   1 554.594 5.71208   1
   2   0   1 576.435 27.4317  -2
   2   0   1 576.435 27.4317   1
   3   0   1 1502.31 18.3918   1
   4   0   1 214.673 3.06025   1
   5   0   1 146.944 2.31868   1
   6   0   1 63.6583 1.67235   1
   7   0   1 72.2913 1.86373   1
   8   0   1 69.8467 2.00113   1
   9   0   1 22.2981 1.59823   1
  10   0   1 9.45934 1.29752   1
  11   0   1 71.6955 2.77572   1
  12   0   1 82.0749 2.97971   1
  13   0   1 103.030 3.53808   1
  13  -1  -1 11.3034 1.47286   1
 -13   1   1 11.8691 1.52256   1
  12  -1  -1 23.0461 1.92724   1
 -12   1   1 30.2214 1.94411   1
  11  -1  -1 14.5101 1.46215   1
 -11   1   1 12.3267 1.42300   1
  10  -1  -1 2.33274 1.06536   1
 -10   1   1 0.57086 1.01318   1
   9  -1  -1 30.3470 1.71162   1
  -9   1   1 26.0426 1.61271   1
   8  -1  -1 15.5256 1.25002   1
  -8   1   1 13.0340 1.19467   1
   7  -1  -1 183.476 3.64683   1
  -7   1   1 164.246 3.55260   1
   6  -1  -1 166.162 3.23206   1
  -6   1   1 170.403 3.11405   1
   5  -1  -1 226.369 12.6416  -2
   5  -1  -1 226.369 12.6416   1
  -5   1   1 153.515 2.17287   1
   4  -1  -1 27.5416 3.68343  -2
   4  -1  -1 27.5416 3.68343   1
  -4   1   1 28.8410 3.88041  -2
  -4   1   1 28.8410 3.88041   1
   3  -1  -1 1384.96 45.4140  -2
   3  -1  -1 1384.96 45.4140   1
  -3   1   1 798.192 9.28866   1
   2  -1  -1 345.533 8.32707  -2
   2  -1  -1 345.533 8.32707   1
  -2   1   1 313.857 7.63865  -2
  -2   1   1 313.857 7.63865   1
   1  -1  -1 238.715 4.02631  -2
   1  -1  -1 238.715 4.02631   1
  -1   1   1 259.996 4.68580  -2
  -1   1   1 259.996 4.68580   1
   0  -1  -1 21.5448 5.42531  -2
   0  -1  -1 21.5448 5.42531   1
   0   1   1 580.096 19.6337   1
  -1  -1  -1 544.248 9.66093  -2
  -1  -1  -1 544.248 9.66093   1
   1   1   1 526.136 11.0161  -2
   1   1   1 526.136 11.0161   1
  -2  -1  -1 88.2808 3.27344  -2
  -2  -1  -1 88.2808 3.27344   1
   2   1   1 76.1143 2.84895  -2
   2   1   1 76.1143 2.84895   1
  -3  -1  -1 336.741 9.83453  -2
  -3  -1  -1 336.741 9.83453   1
   3   1   1 328.000 16.6851  -2
   3   1   1 328.000 16.6851   1
  -4  -1  -1 354.890 18.1887  -2
  -4  -1  -1 354.890 18.1887   1
   4   1   1 237.522 3.29489   1
  -5  -1  -1 58.8991 1.36006   1
   5   1   1 67.6283 1.34789   1
  -6  -1  -1 75.4404 1.94502   1
   6   1   1 76.5515 1.96249   1
  -7  -1  -1 41.1903 1.74937   1
   7   1   1 38.1312 1.82638   1
  -8  -1  -1 5.20019 0.99212   1
   8   1   1 6.11482 0.99634   1
  -9  -1  -1 42.2901 1.72790   1
   9   1   1 36.6826 1.90580   1
 -10  -1  -1 8.75542 1.16694   1
  10   1   1 10.3841 1.43997   1
 -11  -1  -1 24.3240 1.72229   1
  11   1   1 23.3677 1.74845   1
 -12  -1  -1 8.39730 1.36165   1
  12   1   1 10.4962 1.42960   1
 -13  -1  -1 21.0772 1.80745   1
  13   1   1 24.7154 1.93473   1
  13  -2  -1 9.56617 1.45007   1
 -13   2   1 11.1950 1.55907   1
  12  -2  -1 17.8507 1.63318   1
 -12   2   1 21.8227 1.74145   1
  11  -2  -1 58.2881 2.43067   1
 -11   2   1 56.3861 2.47500   1
  10  -2  -1 7.71027 1.24112   1
 -10   2   1 9.59224 1.27369   1
   9  -2  -1 4.76090 1.00907   1
  -9   2   1 7.81472 1.12028   1
   8  -2  -1 67.0645 2.02143   1
  -8   2   1 65.6520 2.00589   1
   7  -2  -1 75.6431 2.05269   1
  -7   2   1 67.7896 1.90290   1
   6  -2  -1 404.147 6.71839   1
  -6   2   1 403.070 6.70444   1
   5  -2  -1 4.07759 2.23270  -2
   5  -2  -1 4.07759 2.23270   1
  -5   2   1 3.65397 0.62363   1
   4  -2  -1 362.112 12.8936  -2
   4  -2  -1 362.112 12.8936   1
  -4   2   1 340.030 8.71225  -2
  -4   2   1 340.030 8.71225   1
   3  -2  -1 209.828 5.00355  -2
   3  -2  -1 209.828 5.00355   1
  -3   2   1 189.250 3.86153  -2
  -3   2   1 189.250 3.86153   1
   2  -2  -1 8312.29 461.996   1
  -2   2   1 7829.00 309.387   1
   1  -2  -1 486.820 6.21625  -2
   1  -2  -1 486.820 6.21625   1
  -1   2   1 430.607 5.15175  -2
  -1   2   1 430.607 5.15175   1
   0  -2  -1 351.696 4.36989  -2
   0  -2  -1 351.696 4.36989   1
   0   2   1 334.298 3.88862  -2
   0   2   1 334.298 3.88862   1
  -1  -2  -1 194.966 2.95937  -2
  -1  -2  -1 194.966 2.95937   1
   1   2   1 220.594 2.75464  -2
   1   2   1 220.594 2.75464   1
  -2  -2  -1 1945.22 45.0356  -2
  -2  -2  -1 1945.22 45.0356   1
   2   2   1 1869.15 35.7987  -2
   2   2   1 1869.15 35.7987   1
  -3  -2  -1 59.7228 1.99599  -2
  -3  -2  -1 59.7228 1.99599   1
   3   2   1 81.6379 2.80469  -2
   3   2   1 81.6379 2.80469   1
  -4  -2  -1 256.361 6.88827  -2
  -4  -2  -1 256.361 6.88827   1
   4   2   1 261.523 8.03662  -2
   4   2   1 261.523 8.03662   1
  -5  -2  -1 57.3815 1.47477   1
   5   2   1 91.3655 6.36616  -2
   5   2   1 91.3655 6.36616   1
  -6  -2  -1 119.933 2.84983   1
   6   2   1 107.207 2.45707   1
  -7  -2  -1 76.4380 2.12312   1
   7   2   1 73.9631 2.10308   1
  -8  -2  -1 102.817 2.73249   1
   8   2   1 88.2093 2.52921   1
  -9  -2  -1 23.4148 1.41808   1
   9   2   1 25.5556 1.65298   1
 -10  -2  -1 16.6218 1.27718   1
  10   2   1 18.7988 1.69828   1
 -11  -2  -1 42.8881 2.16280   1
  11   2   1 41.5590 2.18363   1
 -12  -2  -1 30.6454 1.98041   1
  12   2   1 34.5568 2.10816   1
 -13  -2  -1 16.7625 1.67182   1
  13   2   1 19.7709 1.77942   1
  13  -3  -1 16.6868 1.60865   1
 -13   3   1 16.6106 1.64739   1
  12  -3  -1 30.9745 2.02756   1
 -12   3   1 26.8330 1.83834   1
  11  -3  -1 0.52403 0.99183   1
 -11   3   1 1.34932 1.06368   1
  10  -3  -1 142.408 3.53291   1
 -10   3   1 147.954 3.80624   1
   9  -3  -1 66.6421 2.15269   1
  -9   3   1 67.2773 2.37369   1
   8  -3  -1 28.1995 1.42272   1
  -8   3   1 24.3016 1.41197   1
   7  -3  -1 29.8590 1.38749   1
  -7   3   1 31.9321 1.33551   1
   6  -3  -1 9.37352 0.83494   1
  -6   3   1 16.5193 2.98682  -2
  -6   3   1 16.5193 2.98682   1
   5  -3  -1 210.809 6.82792  -2
   5  -3  -1 210.809 6.82792   1
  -5   3   1 173.922 6.01125  -2
  -5   3   1 173.922 6.01125   1
   4  -3  -1 332.983 6.48199  -2
   4  -3  -1 332.983 6.48199   1
  -4   3   1 317.920 6.72270  -2
  -4   3   1 317.920 6.72270   1
   3  -3  -1 2870.96 67.0655  -2
   3  -3  -1 2870.96 67.0655   1
  -3   3   1 3021.47 54.0024  -2
  -3   3   1 3021.47 54.0024   1
   2  -3  -1 65.4011 1.25133  -2
   2  -3  -1 65.4011 1.25133   1
  -2   3   1 74.1858 1.34697  -2
  -2   3   1 74.1858 1.34697   1
   1  -3  -1 299.266 4.29921  -2
   1  -3  -1 299.266 4.29921   1
  -1   3   1 257.873 2.86419  -2
  -1   3   1 257.873 2.86419   1
   0  -3  -1 946.341 11.8284  -2
   0  -3  -1 946.341 11.8284   1
   0   3   1 862.307 10.1319  -2
   0   3   1 862.307 10.1319   1
  -1  -3  -1 792.786 9.90395  -2
  -1  -3  -1 792.786 9.90395   1
   1   3   1 798.879 8.57628  -2
   1   3   1 798.879 8.57628   1
  -2  -3  -1 587.647 7.33167  -2
  -2  -3  -1 587.647 7.33167   1
   2   3   1 622.332 7.71305  -2
   2   3   1 622.332 7.71305   1
  -3  -3  -1 80.9391 1.83141  -2
  -3  -3  -1 80.9391 1.83141   1
   3   3   1 90.0045 1.86653  -2
   3   3   1 90.0045 1.86653   1
  -4  -3  -1 172.240 3.94521  -2
  -4  -3  -1 172.240 3.94521   1
   4   3   1 178.589 5.28186  -2
   4   3   1 178.589 5.28186   1
  -5  -3  -1 42.3806 2.25232  -2
  -5  -3  -1 42.3806 2.25232   1
   5   3   1 48.1392 3.53712  -2
   5   3   1 48.1392 3.53712   1
  -6  -3  -1 73.8812 5.88609  -2
  -6  -3  -1 73.8812 5.88609   1
   6   3   1 72.3446 4.44451  -2
   6   3   1 72.3446 4.44451   1
  -7  -3  -1 56.8594 1.80184   1
   7   3   1 56.5504 1.80227   1
  -8  -3  -1 30.0266 1.50989   1
   8   3   1 28.7418 1.63304   1
  -9  -3  -1 59.1055 2.12822   1
   9   3   1 54.6485 2.52218   1
 -10  -3  -1 81.9282 2.51877   1
  10   3   1 83.3768 2.82647   1
 -11  -3  -1 34.3776 1.76609   1
  11   3   1 47.1847 2.34952   1
 -12  -3  -1 10.6030 1.39296   1
  12   3   1 9.22533 1.39443   1
 -13  -3  -1 29.6030 1.94349   1
  13   3   1 34.1717 2.26601   1
  13  -4  -1 37.0052 2.14790   1
 -13   4   1 38.4577 2.18743   1
  12  -4  -1 14.6556 1.46970   1
 -12   4   1 16.6221 1.58467   1
  11  -4  -1 64.3198 2.46342   1
 -11   4   1 67.5501 2.63561   1
  10  -4  -1 2.58317 0.98919   1
 -10   4   1 5.95459 1.17329   1
   9  -4  -1 68.0728 2.17612   1
  -9   4   1 76.0971 2.49974   1
   8  -4  -1 43.5785 1.71715   1
  -8   4   1 39.2961 1.77626   1
   7  -4  -1 34.0797 1.45310   1
  -7   4   1 47.0970 5.56144  -2
  -7   4   1 47.0970 5.56144   1
   6  -4  -1 17.8370 3.66397  -2
   6  -4  -1 17.8370 3.66397   1
  -6   4   1 23.3676 2.56534  -2
  -6   4   1 23.3676 2.56534   1
   5  -4  -1 106.494 2.96851  -2
   5  -4  -1 106.494 2.96851   1
  -5   4   1 101.938 3.56223  -2
  -5   4   1 101.938 3.56223   1
   4  -4  -1 838.358 15.1444  -2
   4  -4  -1 838.358 15.1444   1
  -4   4   1 811.224 13.4800  -2
  -4   4   1 811.224 13.4800   1
   3  -4  -1 431.298 6.39935  -2
   3  -4  -1 431.298 6.39935   1
  -3   4   1 414.542 6.13154  -2
  -3   4   1 414.542 6.13154   1
   2  -4  -1 100.417 1.54725  -2
   2  -4  -1 100.417 1.54725   1
  -2   4   1 105.885 1.46178  -2
  -2   4   1 105.885 1.46178   1
   1  -4  -1 190.001 2.80984  -2
   1  -4  -1 190.001 2.80984   1
  -1   4   1 161.269 1.90201  -2
  -1   4   1 161.269 1.90201   1
   0  -4  -1 129.838 2.11003  -2
   0  -4  -1 129.838 2.11003   1
   0   4   1 144.822 1.96156  -2
   0   4   1 144.822 1.96156   1
  -1  -4  -1 211.269 2.57017  -2
  -1  -4  -1 211.269 2.57017   1
   1   4   1 177.281 2.31569  -2
   1   4   1 177.281 2.31569   1
  -2  -4  -1 143.230 1.97022  -2
  -2  -4  -1 143.230 1.97022   1
   2   4   1 147.657 1.78407  -2
   2   4   1 147.657 1.78407   1
  -3  -4  -1 655.984 8.63734  -2
  -3  -4  -1 655.984 8.63734   1
   3   4   1 678.308 10.3866  -2
   3   4   1 678.308 10.3866   1
  -4  -4  -1 174.466 3.70500  -2
  -4  -4  -1 174.466 3.70500   1
   4   4   1 181.505 3.66747  -2
   4   4   1 181.505 3.66747   1
  -5  -4  -1 141.099 3.65249  -2
  -5  -4  -1 141.099 3.65249   1
   5   4   1 113.711 5.62870  -2
   5   4   1 113.711 5.62870   1
  -6  -4  -1 130.175 8.03213  -2
  -6  -4  -1 130.175 8.03213   1
   6   4   1 106.590 5.45613  -2
   6   4   1 106.590 5.45613   1
  -7  -4  -1 100.128 2.29167   1
   7   4   1 162.566 10.2250  -2
   7   4   1 162.566 10.2250   1
  -8  -4  -1 260.510 4.96677   1
   8   4   1 249.686 4.81166   1
  -9  -4  -1 25.6028 1.60779   1
   9   4   1 29.7862 1.99412   1
 -10  -4  -1 72.3591 2.35751   1
  10   4   1 80.5711 2.75796   1
 -11  -4  -1 53.0794 2.22464   1
  11   4   1 54.7378 2.47757   1
 -12  -4  -1 26.3160 2.27364   1
  12   4   1 27.1405 2.10384   1
 -13  -4  -1 16.6550 1.70142   1
  13   4   1 20.5698 1.76813   1
  13  -5  -1 18.4870 4.02274   1
 -13   5   1 19.6986 3.65616   1
  12  -5  -1 22.3192 1.77671   1
 -12   5   1 23.7002 1.84803   1
  11  -5  -1 34.7159 1.79270   1
 -11   5   1 37.5660 2.03842   1
  10  -5  -1 114.137 2.85844   1
 -10   5   1 121.232 3.23248   1
   9  -5  -1 21.7757 1.27932   1
  -9   5   1 45.5068 7.30885  -2
  -9   5   1 45.5068 7.30885   1
   8  -5  -1 84.4434 2.23575   1
  -8   5   1 129.222 6.96962  -2
  -8   5   1 129.222 6.96962   1
   7  -5  -1 138.638 5.57291  -2
   7  -5  -1 138.638 5.57291   1
  -7   5   1 127.633 6.46824  -2
  -7   5   1 127.633 6.46824   1
   6  -5  -1 6.22184 0.97028  -2
   6  -5  -1 6.22184 0.97028   1
  -6   5   1 8.73484 2.18307  -2
  -6   5   1 8.73484 2.18307   1
   5  -5  -1 231.723 5.28133  -2
   5  -5  -1 231.723 5.28133   1
  -5   5   1 236.702 6.37983  -2
  -5   5   1 236.702 6.37983   1
   4  -5  -1 315.629 4.94165  -2
   4  -5  -1 315.629 4.94165   1
  -4   5   1 298.860 4.96960  -2
  -4   5   1 298.860 4.96960   1
   3  -5  -1 150.584 2.48804  -2
   3  -5  -1 150.584 2.48804   1
  -3   5   1 140.077 2.21281  -2
  -3   5   1 140.077 2.21281   1
   2  -5  -1 528.610 6.76546  -2
   2  -5  -1 528.610 6.76546   1
  -2   5   1 558.131 6.03010  -2
  -2   5   1 558.131 6.03010   1
   1  -5  -1 48.5348 0.97430  -2
   1  -5  -1 48.5348 0.97430   1
  -1   5   1 45.0128 0.69084  -2
  -1   5   1 45.0128 0.69084   1
   0  -5  -1 269.307 3.87287  -2
   0  -5  -1 269.307 3.87287   1
   0   5   1 232.419 3.49752  -2
   0   5   1 232.419 3.49752   1
  -1  -5  -1 13.7616 0.47138  -2
  -1  -5  -1 13.7616 0.47138   1
   1   5   1 11.0581 0.47504  -2
   1   5   1 11.0581 0.47504   1
  -2  -5  -1 279.239 3.72396  -2
  -2  -5  -1 279.239 3.72396   1
   2   5   1 280.336 3.17339  -2
   2   5   1 280.336 3.17339   1
  -3  -5  -1 32.8132 0.92845  -2
  -3  -5  -1 32.8132 0.92845   1
   3   5   1 31.7682 0.77044  -2
   3   5   1 31.7682 0.77044   1
  -4  -5  -1 805.211 11.4268  -2
  -4  -5  -1 805.211 11.4268   1
   4   5   1 823.299 13.2485  -2
   4   5   1 823.299 13.2485   1
  -5  -5  -1 64.4028 2.09620  -2
  -5  -5  -1 64.4028 2.09620   1
   5   5   1 69.6581 1.97208  -2
   5   5   1 69.6581 1.97208   1
  -6  -5  -1 233.031 8.44321  -2
  -6  -5  -1 233.031 8.44321   1
   6   5   1 242.088 8.04195  -2
   6   5   1 242.088 8.04195   1
  -7  -5  -1 150.156 2.72915   1
   7   5   1 207.216 8.91546  -2
   7   5   1 207.216 8.91546   1
  -8  -5  -1 8.44215 0.87179   1
   8   5   1 12.0020 4.48709  -2
   8   5   1 12.0020 4.48709   1
  -9  -5  -1 90.7737 2.37743   1
   9   5   1 86.6304 3.02578   1
 -10  -5  -1 31.5627 1.72307   1
  10   5   1 30.8909 1.86432   1
 -11  -5  -1 43.0656 1.85677   1
  11   5   1 40.2285 2.15739   1
 -12  -5  -1 15.3073 1.40837   1
  12   5   1 20.7216 1.83728   1
  12  -6  -1 16.0967 1.39196   1
 -12   6   1 15.4565 1.63435   1
  11  -6  -1 104.323 2.73143   1
 -11   6   1 100.560 3.00075   1
  10  -6  -1 16.6085 1.24499   1
 -10   6   1 17.3727 1.51799   1
   9  -6  -1 70.2795 1.83520   1
  -9   6   1 76.1037 2.28425   1
   8  -6  -1 0.79920 0.55832   1
  -8   6   1 2.99272 2.69288  -2
  -8   6   1 2.99272 2.69288   1
   7  -6  -1 257.285 13.8057  -2
   7  -6  -1 257.285 13.8057   1
  -7   6   1 236.569 8.12333  -2
  -7   6   1 236.569 8.12333   1
   6  -6  -1 442.278 15.7162  -2
   6  -6  -1 442.278 15.7162   1
  -6   6   1 443.065 10.3341  -2
  -6   6   1 443.065 10.3341   1
   5  -6  -1 234.511 4.08688  -2
   5  -6  -1 234.511 4.08688   1
  -5   6   1 218.626 4.39014  -2
  -5   6   1 218.626 4.39014   1
   4  -6  -1 264.180 4.73271  -2
   4  -6  -1 264.180 4.73271   1
  -4   6   1 220.673 3.73031  -2
  -4   6   1 220.673 3.73031   1
   3  -6  -1 2.35402 0.63679  -2
   3  -6  -1 2.35402 0.63679   1
  -3   6   1 3.80594 0.53266  -2
  -3   6   1 3.80594 0.53266   1
   2  -6  -1 49.1833 1.18268  -2
   2  -6  -1 49.1833 1.18268   1
  -2   6   1 49.2397 0.86641  -2
  -2   6   1 49.2397 0.86641   1
   1  -6  -1 10.1416 0.57908  -2
   1  -6  -1 10.1416 0.57908   1
  -1   6   1 5.46710 0.33380  -2
  -1   6   1 5.46710 0.33380   1
   0  -6  -1 20.9285 0.53459  -2
   0  -6  -1 20.9285 0.53459   1
   0   6   1 21.7914 0.63380  -2
   0   6   1 21.7914 0.63380   1
  -1  -6  -1 316.163 4.76418  -2
  -1  -6  -1 316.163 4.76418   1
   1   6   1 295.318 3.61207  -2
   1   6   1 295.318 3.61207   1
  -2  -6  -1 135.981 2.07263  -2
  -2  -6  -1 135.981 2.07263   1
   2   6   1 136.052 1.89813  -2
   2   6   1 136.052 1.89813   1
  -3  -6  -1 402.993 6.07292  -2
  -3  -6  -1 402.993 6.07292   1
   3   6   1 361.175 4.49570  -2
   3   6   1 361.175 4.49570   1
  -4  -6  -1 29.3584 1.45465  -2
  -4  -6  -1 29.3584 1.45465   1
   4   6   1 18.3815 0.92530  -2
   4   6   1 18.3815 0.92530   1
  -5  -6  -1 1020.81 26.1781  -2
  -5  -6  -1 1020.81 26.1781   1
   5   6   1 1018.90 16.8366  -2
   5   6   1 1018.90 16.8366   1
  -6  -6  -1 130.461 5.24317  -2
  -6  -6  -1 130.461 5.24317   1
   6   6   1 147.990 4.74033  -2
   6   6   1 147.990 4.74033   1
  -7  -6  -1 58.6007 1.45437   1
   7   6   1 94.3589 3.81547  -2
   7   6   1 94.3589 3.81547   1
  -8  -6  -1 102.139 2.31986   1
   8   6   1 156.648 7.61830  -2
   8   6   1 156.648 7.61830   1
  -9  -6  -1 14.0113 1.08285   1
   9   6   1 18.1751 5.30400  -2
   9   6   1 18.1751 5.30400   1
 -10  -6  -1 61.0239 2.05008   1
  10   6   1 55.7365 2.44651   1
 -11  -6  -1 20.1036 1.51664   1
  11   6   1 20.6268 1.66489   1
 -12  -6  -1 9.52185 1.30279   1
  12   6   1 6.75613 1.30154   1
  12  -7  -1 28.8651 1.74183   1
 -12   7   1 30.7456 1.93454   1
  11  -7  -1 26.9096 1.67087   1
 -11   7   1 22.3862 1.68151   1
  10  -7  -1 106.257 2.58687   1
 -10   7   1 157.049 11.2741  -2
 -10   7   1 157.049 11.2741   1
   9  -7  -1 99.8308 2.12737   1
  -9   7   1 103.873 2.89864   1
   8  -7  -1 32.7006 1.41305   1
  -8   7   1 41.6923 3.37068  -2
  -8   7   1 41.6923 3.37068   1
   7  -7  -1 488.396 26.9886  -2
   7  -7  -1 488.396 26.9886   1
  -7   7   1 510.644 13.2180  -2
  -7   7   1 510.644 13.2180   1
   6  -7  -1 139.343 4.29681  -2
   6  -7  -1 139.343 4.29681   1
  -6   7   1 126.551 3.57048  -2
  -6   7   1 126.551 3.57048   1
   5  -7  -1 296.412 5.74370  -2
   5  -7  -1 296.412 5.74370   1
  -5   7   1 282.564 5.04166  -2
  -5   7   1 282.564 5.04166   1
   4  -7  -1 78.4596 1.94186  -2
   4  -7  -1 78.4596 1.94186   1
  -4   7   1 76.5248 1.60317  -2
  -4   7   1 76.5248 1.60317   1
   3  -7  -1 49.5287 1.28686  -2
   3  -7  -1 49.5287 1.28686   1
  -3   7   1 44.7450 0.87516  -2
  -3   7   1 44.7450 0.87516   1
   2  -7  -1 305.799 5.24796  -2
   2  -7  -1 305.799 5.24796   1
  -2   7   1 282.212 3.71112  -2
  -2   7   1 282.212 3.71112   1
   1  -7  -1 3.17155 0.44687  -2
   1  -7  -1 3.17155 0.44687   1
  -1   7   1 6.71167 0.41859  -2
  -1   7   1 6.71167 0.41859   1
   0  -7  -1 83.2496 1.37113  -2
   0  -7  -1 83.2496 1.37113   1
   0   7   1 66.6508 1.30152  -2
   0   7   1 66.6508 1.30152   1
  -1  -7  -1 68.0415 1.50784  -2
  -1  -7  -1 68.0415 1.50784   1
   1   7   1 64.0726 1.23994  -2
   1   7   1 64.0726 1.23994   1
  -2  -7  -1 230.017 3.52743  -2
  -2  -7  -1 230.017 3.52743   1
   2   7   1 229.973 3.31530  -2
   2   7   1 229.973 3.31530   1
  -3  -7  -1 248.549 4.62650  -2
  -3  -7  -1 248.549 4.62650   1
   3   7   1 235.957 3.19407  -2
   3   7   1 235.957 3.19407   1
  -4  -7  -1 212.577 4.70707  -2
  -4  -7  -1 212.577 4.70707   1
   4   7   1 198.566 2.84201  -2
   4   7   1 198.566 2.84201   1
  -5  -7  -1 6.87966 1.36127  -2
  -5  -7  -1 6.87966 1.36127   1
   5   7   1 6.78048 0.85887  -2
   5   7   1 6.78048 0.85887   1
  -6  -7  -1 724.694 38.3225  -2
  -6  -7  -1 724.694 38.3225   1
   6   7   1 745.189 16.6016  -2
   6   7   1 745.189 16.6016   1
  -7  -7  -1 91.1852 1.90597   1
   7   7   1 159.926 5.47183  -2
   7   7   1 159.926 5.47183   1
  -8  -7  -1 4.26626 0.60596   1
   8   7   1 5.93645 2.60057  -2
   8   7   1 5.93645 2.60057   1
  -9  -7  -1 158.467 2.96216   1
   9   7   1 214.761 9.72697  -2
   9   7   1 214.761 9.72697   1
 -10  -7  -1 22.6931 1.37965   1
  10   7   1 18.0309 1.67214   1
 -11  -7  -1 41.4140 1.95842   1
  11   7   1 36.5690 2.17642   1
 -12  -7  -1 8.12572 1.49376   1
  12   7   1 9.58731 1.44674   1
  12  -8  -1 8.82771 2.84089   1
 -12   8   1 5.34186 2.63987   1
  11  -8  -1 29.9426 2.17111   1
 -11   8   1 35.4716 2.01296   1
  10  -8  -1 32.3197 1.65443   1
 -10   8   1 30.7127 1.79998   1
   9  -8  -1 148.549 3.36200   1
  -9   8   1 208.784 14.2402  -2
  -9   8   1 208.784 14.2402   1
   8  -8  -1 75.1976 2.57508   1
  -8   8   1 109.894 4.35431  -2
  -8   8   1 109.894 4.35431   1
   7  -8  -1 3.26643 2.31160  -2
   7  -8  -1 3.26643 2.31160   1
  -7   8   1 9.06203 1.62348  -2
  -7   8   1 9.06203 1.62348   1
   6  -8  -1 79.1210 3.77351  -2
   6  -8  -1 79.1210 3.77351   1
  -6   8   1 88.4791 2.73541  -2
  -6   8   1 88.4791 2.73541   1
   5  -8  -1 88.1389 2.14569  -2
   5  -8  -1 88.1389 2.14569   1
  -5   8   1 80.0153 1.86129  -2
  -5   8   1 80.0153 1.86129   1
   4  -8  -1 376.631 8.21382  -2
   4  -8  -1 376.631 8.21382   1
  -4   8   1 335.629 5.41722  -2
  -4   8   1 335.629 5.41722   1
   3  -8  -1 53.6813 1.97475  -2
   3  -8  -1 53.6813 1.97475   1
  -3   8   1 48.1001 1.11325  -2
  -3   8   1 48.1001 1.11325   1
   2  -8  -1 271.013 5.11589  -2
   2  -8  -1 271.013 5.11589   1
  -2   8   1 243.433 3.31395  -2
  -2   8   1 243.433 3.31395   1
   1  -8  -1 234.543 3.37530  -2
   1  -8  -1 234.543 3.37530   1
  -1   8   1 222.665 3.17995  -2
  -1   8   1 222.665 3.17995   1
   0  -8  -1 376.117 5.52954  -2
   0  -8  -1 376.117 5.52954   1
   0   8   1 370.860 5.13929  -2
   0   8   1 370.860 5.13929   1
  -1  -8  -1 63.4519 1.54104  -2
  -1  -8  -1 63.4519 1.54104   1
   1   8   1 57.4305 1.21507  -2
   1   8   1 57.4305 1.21507   1
  -2  -8  -1 16.7550 0.74669  -2
  -2  -8  -1 16.7550 0.74669   1
   2   8   1 17.1564 0.72270  -2
   2   8   1 17.1564 0.72270   1
  -3  -8  -1 122.071 2.46880  -2
  -3  -8  -1 122.071 2.46880   1
   3   8   1 106.518 2.18624  -2
   3   8   1 106.518 2.18624   1
  -4  -8  -1 196.684 4.68799  -2
  -4  -8  -1 196.684 4.68799   1
   4   8   1 164.234 2.93305  -2
   4   8   1 164.234 2.93305   1
  -5  -8  -1 111.353 3.12617  -2
  -5  -8  -1 111.353 3.12617   1
   5   8   1 108.009 2.13994  -2
   5   8   1 108.009 2.13994   1
  -6  -8  -1 148.224 7.72791  -2
  -6  -8  -1 148.224 7.72791   1
   6   8   1 188.139 4.09800  -2
   6   8   1 188.139 4.09800   1
  -7  -8  -1 192.883 9.36723  -2
  -7  -8  -1 192.883 9.36723   1
   7   8   1 177.143 5.66450  -2
   7   8   1 177.143 5.66450   1
  -8  -8  -1 104.385 2.30719   1
   8   8   1 175.531 5.98616  -2
   8   8   1 175.531 5.98616   1
  -9  -8  -1 0.93209 0.83852   1
   9   8   1 -5.9415 2.98002  -2
   9   8   1 -5.9415 2.98002   1
 -10  -8  -1 22.8306 1.74941   1
  10   8   1 22.4928 1.59048   1
 -11  -8  -1 19.0821 1.90901   1
  11   8   1 16.6543 1.53001   1
  11  -9  -1 1.92882 1.25036   1
 -11   9   1 0.36332 0.98493   1
  10  -9  -1 35.3428 2.15734   1
 -10   9   1 25.0419 1.62396   1
   9  -9  -1 33.5217 1.90674   1
  -9   9   1 45.0184 4.68887  -2
  -9   9   1 45.0184 4.68887   1
   8  -9  -1 57.0648 7.89662  -2
   8  -9  -1 57.0648 7.89662   1
  -8   9   1 31.3992 2.43662  -2
  -8   9   1 31.3992 2.43662   1
   7  -9  -1 179.963 8.41211  -2
   7  -9  -1 179.963 8.41211   1
  -7   9   1 199.084 5.09376  -2
  -7   9   1 199.084 5.09376   1
   6  -9  -1 143.159 4.58384  -2
   6  -9  -1 143.159 4.58384   1
  -6   9   1 127.199 2.79819  -2
  -6   9   1 127.199 2.79819   1
   5  -9  -1 240.411 4.98236  -2
   5  -9  -1 240.411 4.98236   1
  -5   9   1 264.612 4.47024  -2
  -5   9   1 264.612 4.47024   1
   4  -9  -1 44.9626 1.96127  -2
   4  -9  -1 44.9626 1.96127   1
  -4   9   1 31.5504 1.26437  -2
  -4   9   1 31.5504 1.26437   1
   3  -9  -1 301.922 6.20265  -2
   3  -9  -1 301.922 6.20265   1
  -3   9   1 256.468 4.49142  -2
  -3   9   1 256.468 4.49142   1
   2  -9  -1 229.402 4.35096  -2
   2  -9  -1 229.402 4.35096   1
  -2   9   1 208.601 3.45381  -2
  -2   9   1 208.601 3.45381   1
   1  -9  -1 48.1659 1.13926  -2
   1  -9  -1 48.1659 1.13926   1
  -1   9   1 48.5192 1.09681  -2
  -1   9   1 48.5192 1.09681   1
   0  -9  -1 488.024 7.12951  -2
   0  -9  -1 488.024 7.12951   1
   0   9   1 459.609 7.43029  -2
   0   9   1 459.609 7.43029   1
  -1  -9  -1 25.1857 1.11936  -2
  -1  -9  -1 25.1857 1.11936   1
   1   9   1 23.3823 0.83086  -2
   1   9   1 23.3823 0.83086   1
  -2  -9  -1 121.212 2.46279  -2
  -2  -9  -1 121.212 2.46279   1
   2   9   1 131.104 2.50456  -2
   2   9   1 131.104 2.50456   1
  -3  -9  -1 165.343 3.63585  -2
  -3  -9  -1 165.343 3.63585   1
   3   9   1 143.993 2.92950  -2
   3   9   1 143.993 2.92950   1
  -4  -9  -1 18.0577 1.83155  -2
  -4  -9  -1 18.0577 1.83155   1
   4   9   1 17.7544 0.71815  -2
   4   9   1 17.7544 0.71815   1
  -5  -9  -1 286.253 7.65179  -2
  -5  -9  -1 286.253 7.65179   1
   5   9   1 278.261 4.94988  -2
   5   9   1 278.261 4.94988   1
  -6  -9  -1 37.3634 2.77105  -2
  -6  -9  -1 37.3634 2.77105   1
   6   9   1 42.2767 1.69905  -2
   6   9   1 42.2767 1.69905   1
  -7  -9  -1 229.415 10.8308  -2
  -7  -9  -1 229.415 10.8308   1
   7   9   1 229.954 6.09900  -2
   7   9   1 229.954 6.09900   1
  -8  -9  -1 48.5633 7.40271  -2
  -8  -9  -1 48.5633 7.40271   1
   8   9   1 50.6719 3.87891  -2
   8   9   1 50.6719 3.87891   1
  -9  -9  -1 37.3339 2.16725   1
   9   9   1 66.4766 4.23715  -2
   9   9   1 66.4766 4.23715   1
 -10  -9  -1 0.83519 1.17845   1
  10   9   1 0.49959 5.40554  -2
  10   9   1 0.49959 5.40554   1
 -11  -9  -1 13.2469 1.73076   1
  11   9   1 11.1312 1.37402   1
  10 -10  -1 7.43177 1.59949   1
 -10  10   1 6.42594 5.38505  -2
 -10  10   1 6.42594 5.38505   1
   9 -10  -1 6.08931 6.23231  -2
   9 -10  -1 6.08931 6.23231   1
  -9  10   1 14.1429 2.71031  -2
  -9  10   1 14.1429 2.71031   1
   8 -10  -1 151.453 7.35000  -2
   8 -10  -1 151.453 7.35000   1
  -8  10   1 154.504 5.56515  -2
  -8  10   1 154.504 5.56515   1
   7 -10  -1 373.856 12.4941  -2
   7 -10  -1 373.856 12.4941   1
  -7  10   1 346.352 7.72708  -2
  -7  10   1 346.352 7.72708   1
   6 -10  -1 33.1071 3.51809  -2
   6 -10  -1 33.1071 3.51809   1
  -6  10   1 39.0697 1.93252  -2
  -6  10   1 39.0697 1.93252   1
   5 -10  -1 27.9620 2.09341  -2
   5 -10  -1 27.9620 2.09341   1
  -5  10   1 26.6554 1.19100  -2
  -5  10   1 26.6554 1.19100   1
   4 -10  -1 98.3175 2.94211  -2
   4 -10  -1 98.3175 2.94211   1
  -4  10   1 100.892 2.34061  -2
  -4  10   1 100.892 2.34061   1
   3 -10  -1 26.6474 1.54790  -2
   3 -10  -1 26.6474 1.54790   1
  -3  10   1 30.2588 1.07745  -2
  -3  10   1 30.2588 1.07745   1
   2 -10  -1 89.8637 2.53171  -2
   2 -10  -1 89.8637 2.53171   1
  -2  10   1 84.7205 2.48697  -2
  -2  10   1 84.7205 2.48697   1
   1 -10  -1 401.774 6.27114  -2
   1 -10  -1 401.774 6.27114   1
  -1  10   1 357.914 5.12270  -2
  -1  10   1 357.914 5.12270   1
   0 -10  -1 159.126 2.81871  -2
   0 -10  -1 159.126 2.81871   1
   0  10   1 162.347 2.84204  -2
   0  10   1 162.347 2.84204   1
  -1 -10  -1 749.630 13.2742  -2
  -1 -10  -1 749.630 13.2742   1
   1  10   1 729.450 11.6037  -2
   1  10   1 729.450 11.6037   1
  -2 -10  -1 190.406 3.82110  -2
  -2 -10  -1 190.406 3.82110   1
   2  10   1 183.404 3.31322  -2
   2  10   1 183.404 3.31322   1
  -3 -10  -1 11.4124 1.33263  -2
  -3 -10  -1 11.4124 1.33263   1
   3  10   1 6.19210 0.67497  -2
   3  10   1 6.19210 0.67497   1
  -4 -10  -1 49.7192 2.19805  -2
  -4 -10  -1 49.7192 2.19805   1
   4  10   1 35.2730 1.48785  -2
   4  10   1 35.2730 1.48785   1
  -5 -10  -1 29.9281 2.40595  -2
  -5 -10  -1 29.9281 2.40595   1
   5  10   1 31.8303 1.25691  -2
   5  10   1 31.8303 1.25691   1
  -6 -10  -1 160.892 6.86207  -2
  -6 -10  -1 160.892 6.86207   1
   6  10   1 147.337 3.55139  -2
   6  10   1 147.337 3.55139   1
  -7 -10  -1 21.1920 5.45754  -2
  -7 -10  -1 21.1920 5.45754   1
   7  10   1 30.7586 1.74307  -2
   7  10   1 30.7586 1.74307   1
  -8 -10  -1 -1.4382 5.57308  -2
  -8 -10  -1 -1.4382 5.57308   1
   8  10   1 6.03273 2.15478  -2
   8  10   1 6.03273 2.15478   1
  -9 -10  -1 24.7943 1.85240   1
   9  10   1 31.1176 3.45396  -2
   9  10   1 31.1176 3.45396   1
 -10 -10  -1 44.0437 2.90975   1
  10  10   1 67.7013 5.26081  -2
  10  10   1 67.7013 5.26081   1
  10 -11  -1 9.07804 1.82116   1
 -10  11   1 14.6310 5.63074  -2
 -10  11   1 14.6310 5.63074   1
   9 -11  -1 47.8143 7.88547  -2
   9 -11  -1 47.8143 7.88547   1
  -9  11   1 46.0474 4.73992  -2
  -9  11   1 46.0474 4.73992   1
   8 -11  -1 153.764 12.8584  -2
   8 -11  -1 153.764 12.8584   1
  -8  11   1 140.845 5.24165  -2
  -8  11   1 140.845 5.24165   1
   7 -11  -1 57.6595 3.58679  -2
   7 -11  -1 57.6595 3.58679   1
  -7  11   1 44.1940 1.80449  -2
  -7  11   1 44.1940 1.80449   1
   6 -11  -1 343.911 10.3698  -2
   6 -11  -1 343.911 10.3698   1
  -6  11   1 324.797 7.44742  -2
  -6  11   1 324.797 7.44742   1
   5 -11  -1 38.4438 2.26705  -2
   5 -11  -1 38.4438 2.26705   1
  -5  11   1 40.1489 1.38145  -2
  -5  11   1 40.1489 1.38145   1
   4 -11  -1 17.5875 1.64598  -2
   4 -11  -1 17.5875 1.64598   1
  -4  11   1 18.6398 1.03577  -2
  -4  11   1 18.6398 1.03577   1
   3 -11  -1 53.4340 1.88539  -2
   3 -11  -1 53.4340 1.88539   1
  -3  11   1 62.7642 2.00827  -2
  -3  11   1 62.7642 2.00827   1
   2 -11  -1 281.451 5.95640  -2
   2 -11  -1 281.451 5.95640   1
  -2  11   1 267.572 4.38825  -2
  -2  11   1 267.572 4.38825   1
   1 -11  -1 52.3306 1.61204  -2
   1 -11  -1 52.3306 1.61204   1
  -1  11   1 45.8717 1.08708  -2
  -1  11   1 45.8717 1.08708   1
   0 -11  -1 728.752 11.4898  -2
   0 -11  -1 728.752 11.4898   1
   0  11   1 702.246 11.2056  -2
   0  11   1 702.246 11.2056   1
  -1 -11  -1 46.7224 1.56187  -2
  -1 -11  -1 46.7224 1.56187   1
   1  11   1 43.6883 1.31853  -2
   1  11   1 43.6883 1.31853   1
  -2 -11  -1 333.827 7.00512  -2
  -2 -11  -1 333.827 7.00512   1
   2  11   1 327.184 5.82176  -2
   2  11   1 327.184 5.82176   1
  -3 -11  -1 5.39858 1.29007  -2
  -3 -11  -1 5.39858 1.29007   1
   3  11   1 3.30787 0.66768  -2
   3  11   1 3.30787 0.66768   1
  -4 -11  -1 0.38348 1.38101  -2
  -4 -11  -1 0.38348 1.38101   1
   4  11   1 2.91411 0.93500  -2
   4  11   1 2.91411 0.93500   1
  -5 -11  -1 8.25325 2.15605  -2
  -5 -11  -1 8.25325 2.15605   1
   5  11   1 12.1401 1.29072  -2
   5  11   1 12.1401 1.29072   1
  -6 -11  -1 81.3095 4.14815  -2
  -6 -11  -1 81.3095 4.14815   1
   6  11   1 82.3949 2.28847  -2
   6  11   1 82.3949 2.28847   1
  -7 -11  -1 134.411 7.97307  -2
  -7 -11  -1 134.411 7.97307   1
   7  11   1 120.153 4.75535  -2
   7  11   1 120.153 4.75535   1
  -8 -11  -1 -1.4350 5.48242  -2
  -8 -11  -1 -1.4350 5.48242   1
   8  11   1 -1.7586 2.22432  -2
   8  11   1 -1.7586 2.22432   1
  -9 -11  -1 2.48626 5.93464  -2
  -9 -11  -1 2.48626 5.93464   1
   9  11   1 1.86327 2.82578  -2
   9  11   1 1.86327 2.82578   1
 -10 -11  -1 18.8074 2.28919   1
  10  11   1 23.2524 3.95743  -2
  10  11   1 23.2524 3.95743   1
   9 -12  -1 73.5609 9.61983  -2
   9 -12  -1 73.5609 9.61983   1
  -9  12   1 69.3717 4.61093  -2
  -9  12   1 69.3717 4.61093   1
   8 -12  -1 49.7545 3.92211  -2
   8 -12  -1 49.7545 3.92211   1
  -8  12   1 39.1989 3.08245  -2
  -8  12   1 39.1989 3.08245   1
   7 -12  -1 18.2553 2.82966  -2
   7 -12  -1 18.2553 2.82966   1
  -7  12   1 23.4623 1.80598  -2
  -7  12   1 23.4623 1.80598   1
   6 -12  -1 150.289 5.76298  -2
   6 -12  -1 150.289 5.76298   1
  -6  12   1 121.651 3.93334  -2
  -6  12   1 121.651 3.93334   1
   5 -12  -1 155.003 4.55901  -2
   5 -12  -1 155.003 4.55901   1
  -5  12   1 148.461 3.92854  -2
  -5  12   1 148.461 3.92854   1
   4 -12  -1 22.8832 1.79371  -2
   4 -12  -1 22.8832 1.79371   1
  -4  12   1 20.1557 1.29783  -2
  -4  12   1 20.1557 1.29783   1
   3 -12  -1 20.9139 1.39196  -2
   3 -12  -1 20.9139 1.39196   1
  -3  12   1 20.6921 1.15059  -2
  -3  12   1 20.6921 1.15059   1
   2 -12  -1 72.1130 2.21853  -2
   2 -12  -1 72.1130 2.21853   1
  -2  12   1 81.8263 1.75436  -2
  -2  12   1 81.8263 1.75436   1
   1 -12  -1 252.975 4.59527  -2
   1 -12  -1 252.975 4.59527   1
  -1  12   1 256.516 4.23104  -2
  -1  12   1 256.516 4.23104   1
   0 -12  -1 70.5282 2.03812  -2
   0 -12  -1 70.5282 2.03812   1
   0  12   1 70.7946 1.49499  -2
   0  12   1 70.7946 1.49499   1
  -1 -12  -1 336.306 7.02303  -2
  -1 -12  -1 336.306 7.02303   1
   1  12   1 334.664 5.99925  -2
   1  12   1 334.664 5.99925   1
  -2 -12  -1 61.9168 2.06075  -2
  -2 -12  -1 61.9168 2.06075   1
   2  12   1 51.7757 1.54382  -2
   2  12   1 51.7757 1.54382   1
  -3 -12  -1 55.2870 2.44379  -2
  -3 -12  -1 55.2870 2.44379   1
   3  12   1 58.3015 1.78293  -2
   3  12   1 58.3015 1.78293   1
  -4 -12  -1 25.4126 2.03476  -2
  -4 -12  -1 25.4126 2.03476   1
   4  12   1 23.6158 1.34449  -2
   4  12   1 23.6158 1.34449   1
  -5 -12  -1 0.85890 2.32713  -2
  -5 -12  -1 0.85890 2.32713   1
   5  12   1 2.26196 1.55861  -2
   5  12   1 2.26196 1.55861   1
  -6 -12  -1 152.428 6.80396  -2
  -6 -12  -1 152.428 6.80396   1
   6  12   1 111.409 4.25759  -2
   6  12   1 111.409 4.25759   1
  -7 -12  -1 -2.4746 3.85313  -2
  -7 -12  -1 -2.4746 3.85313   1
   7  12   1 2.51730 0.88839  -2
   7  12   1 2.51730 0.88839   1
  -8 -12  -1 104.425 7.20418  -2
  -8 -12  -1 104.425 7.20418   1
   8  12   1 82.5518 3.98614  -2
   8  12   1 82.5518 3.98614   1
  -9 -12  -1 76.8752 9.62061  -2
  -9 -12  -1 76.8752 9.62061   1
   9  12   1 49.5538 4.97126  -2
   9  12   1 49.5538 4.97126   1
   8 -13  -1 33.5244 3.60565   1
  -8  13   1 44.9861 2.32181  -2
  -8  13   1 44.9861 2.32181   1
   7 -13  -1 110.238 6.04442  -2
   7 -13  -1 110.238 6.04442   1
  -7  13   1 93.8413 3.62268  -2
  -7  13   1 93.8413 3.62268   1
   6 -13  -1 28.5844 3.20606  -2
   6 -13  -1 28.5844 3.20606   1
  -6  13   1 37.5658 2.65789  -2
  -6  13   1 37.5658 2.65789   1
   5 -13  -1 68.0963 3.51011  -2
   5 -13  -1 68.0963 3.51011   1
  -5  13   1 70.4669 2.74408  -2
  -5  13   1 70.4669 2.74408   1
   4 -13  -1 31.7640 2.25261  -2
   4 -13  -1 31.7640 2.25261   1
  -4  13   1 20.1345 1.70017  -2
  -4  13   1 20.1345 1.70017   1
   3 -13  -1 60.0748 3.13707  -2
   3 -13  -1 60.0748 3.13707   1
  -3  13   1 57.3115 1.95020  -2
  -3  13   1 57.3115 1.95020   1
   2 -13  -1 40.2472 1.89793  -2
   2 -13  -1 40.2472 1.89793   1
  -2  13   1 37.7116 1.42071  -2
  -2  13   1 37.7116 1.42071   1
   1 -13  -1 88.9975 2.11340  -2
   1 -13  -1 88.9975 2.11340   1
  -1  13   1 97.3182 2.23341  -2
  -1  13   1 97.3182 2.23341   1
   0 -13  -1 282.991 5.82592  -2
   0 -13  -1 282.991 5.82592   1
   0  13   1 269.675 4.64726  -2
   0  13   1 269.675 4.64726   1
  -1 -13  -1 44.3091 1.67047  -2
  -1 -13  -1 44.3091 1.67047   1
   1  13   1 38.6521 1.30802  -2
   1  13   1 38.6521 1.30802   1
  -2 -13  -1 32.4739 2.41273  -2
  -2 -13  -1 32.4739 2.41273   1
   2  13   1 26.8705 1.27978  -2
   2  13   1 26.8705 1.27978   1
  -3 -13  -1 23.4167 2.04317  -2
  -3 -13  -1 23.4167 2.04317   1
   3  13   1 20.9259 1.50359  -2
   3  13   1 20.9259 1.50359   1
  -4 -13  -1 70.3347 3.08034  -2
  -4 -13  -1 70.3347 3.08034   1
   4  13   1 72.5235 2.94572  -2
   4  13   1 72.5235 2.94572   1
  -5 -13  -1 29.0158 3.07264  -2
  -5 -13  -1 29.0158 3.07264   1
   5  13   1 16.9831 1.91592  -2
   5  13   1 16.9831 1.91592   1
  -6 -13  -1 9.13663 3.32136  -2
  -6 -13  -1 9.13663 3.32136   1
   6  13   1 6.91759 1.77560  -2
   6  13   1 6.91759 1.77560   1
  -7 -13  -1 138.618 8.55733  -2
  -7 -13  -1 138.618 8.55733   1
   7  13   1 120.653 4.27619  -2
   7  13   1 120.653 4.27619   1
  -8 -13  -1 17.4572 6.53815  -2
  -8 -13  -1 17.4572 6.53815   1
   8  13   1 16.6086 3.17928  -2
   8  13   1 16.6086 3.17928   1
   7 -14  -1 46.7218 4.47113  -2
   7 -14  -1 46.7218 4.47113   1
  -7  14   1 55.3744 4.67462  -2
  -7  14   1 55.3744 4.67462   1
   6 -14  -1 42.1714 8.26839  -2
   6 -14  -1 42.1714 8.26839   1
  -6  14   1 38.2319 3.38654  -2
  -6  14   1 38.2319 3.38654   1
   5 -14  -1 18.8713 2.97372  -2
   5 -14  -1 18.8713 2.97372   1
  -5  14   1 16.8053 2.94870  -2
  -5  14   1 16.8053 2.94870   1
   4 -14  -1 97.2840 4.11462  -2
   4 -14  -1 97.2840 4.11462   1
  -4  14   1 95.9581 3.70746  -2
  -4  14   1 95.9581 3.70746   1
   3 -14  -1 37.0940 2.62133  -2
   3 -14  -1 37.0940 2.62133   1
  -3  14   1 33.6800 1.53985  -2
  -3  14   1 33.6800 1.53985   1
   2 -14  -1 68.6583 2.80629  -2
   2 -14  -1 68.6583 2.80629   1
  -2  14   1 71.8644 1.86360  -2
  -2  14   1 71.8644 1.86360   1
   1 -14  -1 5.52973 1.47014  -2
   1 -14  -1 5.52973 1.47014   1
  -1  14   1 7.09185 0.79398  -2
  -1  14   1 7.09185 0.79398   1
   0 -14  -1 18.0384 1.43709  -2
   0 -14  -1 18.0384 1.43709   1
   0  14   1 20.2829 1.06288  -2
   0  14   1 20.2829 1.06288   1
  -1 -14  -1 36.2889 2.01413  -2
  -1 -14  -1 36.2889 2.01413   1
   1  14   1 39.5231 1.49060  -2
   1  14   1 39.5231 1.49060   1
  -2 -14  -1 25.4435 2.23271  -2
  -2 -14  -1 25.4435 2.23271   1
   2  14   1 26.1500 1.46396  -2
   2  14   1 26.1500 1.46396   1
  -3 -14  -1 87.4884 3.79866  -2
  -3 -14  -1 87.4884 3.79866   1
   3  14   1 84.9184 3.41344  -2
   3  14   1 84.9184 3.41344   1
  -4 -14  -1 7.32121 2.55458  -2
  -4 -14  -1 7.32121 2.55458   1
   4  14   1 6.49506 1.74479  -2
   4  14   1 6.49506 1.74479   1
  -5 -14  -1 13.3871 2.90847  -2
  -5 -14  -1 13.3871 2.90847   1
   5  14   1 11.3971 2.15436  -2
   5  14   1 11.3971 2.15436   1
  -6 -14  -1 86.5584 9.76209  -2
  -6 -14  -1 86.5584 9.76209   1
   6  14   1 71.5945 4.30891  -2
   6  14   1 71.5945 4.30891   1
  -7 -14  -1 25.2770 4.98873  -2
  -7 -14  -1 25.2770 4.98873   1
   7  14   1 28.6890 3.19368  -2
   7  14   1 28.6890 3.19368   1
   6 -15  -1 5.30699 4.10142  -2
   6 -15  -1 5.30699 4.10142   1
  -6  15   1 -2.6347 4.29617  -2
  -6  15   1 -2.6347 4.29617   1
   5 -15  -1 57.2332 3.89184  -2
   5 -15  -1 57.2332 3.89184   1
  -5  15   1 56.3873 3.64761  -2
  -5  15   1 56.3873 3.64761   1
   4 -15  -1 6.82970 2.35423  -2
   4 -15  -1 6.82970 2.35423   1
  -4  15   1 9.38451 2.22803  -2
  -4  15   1 9.38451 2.22803   1
   3 -15  -1 99.2412 4.01127  -2
   3 -15  -1 99.2412 4.01127   1
  -3  15   1 103.973 5.62253  -2
  -3  15   1 103.973 5.62253   1
   2 -15  -1 22.3289 2.26134  -2
   2 -15  -1 22.3289 2.26134   1
  -2  15   1 25.0139 1.89228  -2
  -2  15   1 25.0139 1.89228   1
   1 -15  -1 5.37633 1.74047  -2
   1 -15  -1 5.37633 1.74047   1
  -1  15   1 5.81962 1.16235  -2
  -1  15   1 5.81962 1.16235   1
   0 -15  -1 13.3770 1.37443  -2
   0 -15  -1 13.3770 1.37443   1
   0  15   1 8.90181 1.28592  -2
   0  15   1 8.90181 1.28592   1
  -1 -15  -1 40.1765 1.89202  -2
  -1 -15  -1 40.1765 1.89202   1
   1  15   1 44.7202 2.03630  -2
   1  15   1 44.7202 2.03630   1
  -2 -15  -1 86.9301 3.47456  -2
  -2 -15  -1 86.9301 3.47456   1
   2  15   1 88.3876 3.02352  -2
   2  15   1 88.3876 3.02352   1
  -3 -15  -1 4.62100 2.06258  -2
  -3 -15  -1 4.62100 2.06258   1
   3  15   1 3.58472 1.66377  -2
   3  15   1 3.58472 1.66377   1
  -4 -15  -1 61.8863 3.54063  -2
  -4 -15  -1 61.8863 3.54063   1
   4  15   1 56.6672 2.99189  -2
   4  15   1 56.6672 2.99189   1
  -5 -15  -1 11.4010 2.98488  -2
  -5 -15  -1 11.4010 2.98488   1
   5  15   1 16.2818 2.22021  -2
   5  15   1 16.2818 2.22021   1
  -6 -15  -1 38.0032 5.56417  -2
  -6 -15  -1 38.0032 5.56417   1
   6  15   1 17.7497 3.43006  -2
   6  15   1 17.7497 3.43006   1
   4 -16  -1 32.9418 2.79458  -2
   4 -16  -1 32.9418 2.79458   1
  -4  16   1 36.5112 3.15562  -2
  -4  16   1 36.5112 3.15562   1
   3 -16  -1 77.4900 3.71038  -2
   3 -16  -1 77.4900 3.71038   1
  -3  16   1 71.4947 3.79390  -2
  -3  16   1 71.4947 3.79390   1
   2 -16  -1 16.0547 2.06653  -2
   2 -16  -1 16.0547 2.06653   1
   1 -16  -1 19.0048 1.87682  -2
   1 -16  -1 19.0048 1.87682   1
  -1  16   1 30.3307 3.11315  -2
  -1  16   1 30.3307 3.11315   1
   0 -16  -1 1.61573 1.37458  -2
   0 -16  -1 1.61573 1.37458   1
   0  16   1 0.45022 1.43826  -2
   0  16   1 0.45022 1.43826   1
  -1 -16  -1 12.5414 1.59032  -2
  -1 -16  -1 12.5414 1.59032   1
   1  16   1 16.0624 1.63093  -2
   1  16   1 16.0624 1.63093   1
  -2 -16  -1 22.9142 2.55671  -2
  -2 -16  -1 22.9142 2.55671   1
   2  16   1 20.2578 2.19156  -2
   2  16   1 20.2578 2.19156   1
  -3 -16  -1 65.8603 4.65611  -2
  -3 -16  -1 65.8603 4.65611   1
   3  16   1 63.6509 3.54219  -2
   3  16   1 63.6509 3.54219   1
  -4 -16  -1 0.22606 3.26887  -2
  -4 -16  -1 0.22606 3.26887   1
   4  16   1 6.97920 3.12354  -2
   4  16   1 6.97920 3.12354   1
 -13   0   2 31.9210 2.41708   1
 -12   0   2 19.1557 1.62964   1
 -11   0   2 6.29949 1.20951   1
 -10   0   2 76.7150 2.81879   1
  -9   0   2 2.53770 0.91991   1
  -8   0   2 207.808 4.04744   1
  -7   0   2 393.371 6.47791   1
  -6   0   2 478.913 7.00631   1
  -5   0   2 107.296 1.68860   1
  -4   0   2 618.279 7.03321   1
  -3   0   2 8.73773 0.50413   1
  -2   0   2 46.7634 0.86458   1
  -1   0   2 149.981 1.92904   1
   0   0   2 1498.88 63.4268   1
   1   0   2 433.645 4.56545   1
   2   0   2 91.1972 1.28031   1
   3   0   2 458.110 5.30372   1
   4   0   2 129.802 2.06300   1
   5   0   2 -2.3732 0.53038   1
   6   0   2 175.009 3.58979   1
   7   0   2 327.633 5.83947   1
   8   0   2 16.2224 1.14693   1
   9   0   2 11.1218 0.96643   1
  10   0   2 38.2742 2.06723   1
  11   0   2 34.8241 2.05352   1
  12   0   2 10.2560 1.47087   1
  13   0   2 15.7723 1.72464   1
  13  -1  -2 5.87039 1.34078   1
 -13   1   2 4.24439 1.23996   1
  12  -1  -2 59.1016 2.57564   1
 -12   1   2 56.1365 2.51666   1
  11  -1  -2 0.48204 0.98263   1
 -11   1   2 2.78461 1.04084   1
  10  -1  -2 18.1051 1.61218   1
 -10   1   2 19.5888 1.51612   1
   9  -1  -2 16.9296 1.34984   1
  -9   1   2 26.9689 1.61171   1
   8  -1  -2 151.650 3.67165   1
  -8   1   2 148.810 3.20629   1
   7  -1  -2 297.268 4.99929   1
  -7   1   2 251.127 4.91091   1
   6  -1  -2 388.342 6.31142   1
  -6   1   2 375.464 5.68311   1
   5  -1  -2 322.047 11.9859  -2
   5  -1  -2 322.047 11.9859   1
  -5   1   2 185.353 2.63276   1
   4  -1  -2 505.945 17.4516  -2
   4  -1  -2 505.945 17.4516   1
  -4   1   2 340.911 4.36049   1
   3  -1  -2 1165.16 27.0613  -2
   3  -1  -2 1165.16 27.0613   1
  -3   1   2 691.610 7.92331   1
   2  -1  -2 285.088 6.22403  -2
   2  -1  -2 285.088 6.22403   1
  -2   1   2 326.622 11.3208  -2
  -2   1   2 326.622 11.3208   1
   1  -1  -2 1265.54 58.0433  -2
   1  -1  -2 1265.54 58.0433   1
  -1   1   2 1346.31 35.3803  -2
  -1   1   2 1346.31 35.3803   1
   0  -1  -2 989.370 22.7877  -2
   0  -1  -2 989.370 22.7877   1
   0   1   2 969.567 30.8498  -2
   0   1   2 969.567 30.8498   1
  -1  -1  -2 1280.47 33.6011  -2
  -1  -1  -2 1280.47 33.6011   1
   1   1   2 1255.29 39.8768  -2
   1   1   2 1255.29 39.8768   1
  -2  -1  -2 57.9341 2.31158  -2
  -2  -1  -2 57.9341 2.31158   1
   2   1   2 64.5782 4.62594  -2
   2   1   2 64.5782 4.62594   1
  -3  -1  -2 145.403 5.87637  -2
  -3  -1  -2 145.403 5.87637   1
   3   1   2 111.373 1.62122   1
  -4  -1  -2 271.071 10.0514  -2
  -4  -1  -2 271.071 10.0514   1
   4   1   2 162.172 2.33853   1
  -5  -1  -2 23.3434 1.00427   1
   5   1   2 22.7759 1.16981   1
  -6  -1  -2 123.734 2.97137   1
   6   1   2 130.294 2.73756   1
  -7  -1  -2 12.6153 1.02370   1
   7   1   2 17.8073 1.05902   1
  -8  -1  -2 227.436 4.46813   1
   8   1   2 210.683 4.47917   1
  -9  -1  -2 13.2388 1.18849   1
   9   1   2 16.6329 1.41619   1
 -10  -1  -2 21.0624 1.37252   1
  10   1   2 27.9783 1.89415   1
 -11  -1  -2 3.32847 1.16367   1
  11   1   2 6.61232 1.22738   1
 -12  -1  -2 46.4785 2.50048   1
  12   1   2 56.8204 2.59959   1
 -13  -1  -2 6.41824 1.51118   1
  13   1   2 4.83372 1.36928   1
  13  -2  -2 34.8226 2.05790   1
 -13   2   2 38.7177 2.23684   1
  12  -2  -2 11.6220 1.40678   1
 -12   2   2 15.1486 1.48626   1
  11  -2  -2 26.8982 1.77529   1
 -11   2   2 30.1271 1.86809   1
  10  -2  -2 83.0071 2.70089   1
 -10   2   2 97.5258 2.82107   1
   9  -2  -2 44.5133 1.96256   1
  -9   2   2 48.5807 1.92237   1
   8  -2  -2 110.810 2.79205   1
  -8   2   2 117.132 2.74833   1
   7  -2  -2 92.7285 2.42654   1
  -7   2   2 87.6207 2.06184   1
   6  -2  -2 11.8545 0.68356   1
  -6   2   2 8.78286 0.78170   1
   5  -2  -2 433.674 21.7939  -2
   5  -2  -2 433.674 21.7939   1
  -5   2   2 480.296 24.2040  -2
  -5   2   2 480.296 24.2040   1
   4  -2  -2 168.624 5.57891  -2
   4  -2  -2 168.624 5.57891   1
  -4   2   2 157.072 5.27728  -2
  -4   2   2 157.072 5.27728   1
   3  -2  -2 1882.44 38.4180  -2
   3  -2  -2 1882.44 38.4180   1
  -3   2   2 1808.62 41.6199  -2
  -3   2   2 1808.62 41.6199   1
   2  -2  -2 915.278 18.8070  -2
   2  -2  -2 915.278 18.8070   1
  -2   2   2 907.207 17.1888  -2
  -2   2   2 907.207 17.1888   1
   1  -2  -2 313.354 5.29939  -2
   1  -2  -2 313.354 5.29939   1
  -1   2   2 282.200 4.43027  -2
  -1   2   2 282.200 4.43027   1
   0  -2  -2 326.541 5.30284  -2
   0  -2  -2 326.541 5.30284   1
   0   2   2 330.642 4.51519  -2
   0   2   2 330.642 4.51519   1
  -1  -2  -2 9524.39 375.203  -2
  -1  -2  -2 9524.39 375.203   1
   1   2   2 9999.99 559.195  -2
   1   2   2 9999.99 559.195   1
  -2  -2  -2 230.735 5.83801  -2
  -2  -2  -2 230.735 5.83801   1
   2   2   2 269.960 6.66333  -2
   2   2   2 269.960 6.66333   1
  -3  -2  -2 99.6064 2.78102  -2
  -3  -2  -2 99.6064 2.78102   1
   3   2   2 90.7313 4.39695  -2
   3   2   2 90.7313 4.39695   1
  -4  -2  -2 78.5281 3.57863  -2
  -4  -2  -2 78.5281 3.57863   1
   4   2   2 91.9918 4.45805  -2
   4   2   2 91.9918 4.45805   1
  -5  -2  -2 81.6514 1.93049   1
   5   2   2 90.2013 1.78053   1
  -6  -2  -2 353.714 5.98790   1
   6   2   2 325.798 5.80583   1
  -7  -2  -2 120.085 2.98926   1
   7   2   2 115.618 2.88253   1
  -8  -2  -2 80.3864 2.33140   1
   8   2   2 82.5416 2.53299   1
  -9  -2  -2 69.5394 2.27101   1
   9   2   2 67.7699 2.58481   1
 -10  -2  -2 37.3768 1.81077   1
  10   2   2 35.8326 2.20892   1
 -11  -2  -2 69.0041 2.35114   1
  11   2   2 80.1765 2.97000   1
 -12  -2  -2 5.73214 1.27055   1
  12   2   2 7.31593 1.36116   1
 -13  -2  -2 3.25776 1.19087   1
  13   2   2 8.54265 1.45462   1
  13  -3  -2 18.3837 1.66221   1
 -13   3   2 17.6000 1.65884   1
  12  -3  -2 0.23418 1.04228   1
 -12   3   2 -0.1039 1.04064   1
  11  -3  -2 8.10737 1.22965   1
 -11   3   2 8.23180 1.31141   1
  10  -3  -2 28.9436 1.72712   1
 -10   3   2 30.9756 1.71709   1
   9  -3  -2 195.687 4.23949   1
  -9   3   2 212.532 4.28488   1
   8  -3  -2 44.1459 1.70298   1
  -8   3   2 38.4999 1.66591   1
   7  -3  -2 105.701 2.60353   1
  -7   3   2 99.0672 2.40360   1
   6  -3  -2 196.627 3.37243   1
  -6   3   2 184.149 3.77474   1
   5  -3  -2 267.121 10.0811  -2
   5  -3  -2 267.121 10.0811   1
  -5   3   2 263.328 8.22894  -2
  -5   3   2 263.328 8.22894   1
   4  -3  -2 2351.07 41.1121  -2
   4  -3  -2 2351.07 41.1121   1
  -4   3   2 2488.30 66.2840  -2
  -4   3   2 2488.30 66.2840   1
   3  -3  -2 1.64475 0.68049  -2
   3  -3  -2 1.64475 0.68049   1
  -3   3   2 1.87473 0.96259  -2
  -3   3   2 1.87473 0.96259   1
   2  -3  -2 142.572 2.22008  -2
   2  -3  -2 142.572 2.22008   1
  -2   3   2 108.578 1.78581  -2
  -2   3   2 108.578 1.78581   1
   1  -3  -2 799.971 9.77978  -2
   1  -3  -2 799.971 9.77978   1
  -1   3   2 830.466 10.7606  -2
  -1   3   2 830.466 10.7606   1
   0  -3  -2 9.08020 0.41542  -2
   0  -3  -2 9.08020 0.41542   1
   0   3   2 10.5145 0.40668  -2
   0   3   2 10.5145 0.40668   1
  -1  -3  -2 292.320 4.31200  -2
  -1  -3  -2 292.320 4.31200   1
   1   3   2 257.746 3.22660  -2
   1   3   2 257.746 3.22660   1
  -2  -3  -2 1071.95 16.1602  -2
  -2  -3  -2 1071.95 16.1602   1
   2   3   2 1124.89 15.9367  -2
   2   3   2 1124.89 15.9367   1
  -3  -3  -2 90.7978 2.00836  -2
  -3  -3  -2 90.7978 2.00836   1
   3   3   2 102.059 2.86238  -2
   3   3   2 102.059 2.86238   1
  -4  -3  -2 43.3326 1.93531  -2
  -4  -3  -2 43.3326 1.93531   1
   4   3   2 45.8597 3.21639  -2
   4   3   2 45.8597 3.21639   1
  -5  -3  -2 35.5456 2.57356  -2
  -5  -3  -2 35.5456 2.57356   1
   5   3   2 37.7903 5.07472  -2
   5   3   2 37.7903 5.07472   1
  -6  -3  -2 214.831 8.25167  -2
  -6  -3  -2 214.831 8.25167   1
   6   3   2 212.636 13.1019  -2
   6   3   2 212.636 13.1019   1
  -7  -3  -2 65.6392 2.27997   1
   7   3   2 59.2970 1.88401   1
  -8  -3  -2 81.4971 2.45319   1
   8   3   2 82.9098 2.52567   1
  -9  -3  -2 1.64614 0.89559   1
   9   3   2 4.88984 1.18665   1
 -10  -3  -2 138.281 3.32250   1
  10   3   2 166.405 4.05541   1
 -11  -3  -2 19.2023 1.42918   1
  11   3   2 19.2395 1.68174   1
 -12  -3  -2 11.5375 1.52439   1
  12   3   2 9.47469 1.48101   1
 -13  -3  -2 39.6537 2.26575   1
  13   3   2 38.3821 2.30032   1
  13  -4  -2 17.2809 1.58990   1
 -13   4   2 16.3265 1.58334   1
  12  -4  -2 16.9527 1.53003   1
 -12   4   2 15.4941 1.53714   1
  11  -4  -2 1.79759 1.06624   1
 -11   4   2 2.01363 1.03243   1
  10  -4  -2 165.615 3.86021   1
 -10   4   2 188.866 4.28008   1
   9  -4  -2 30.4339 1.54291   1
  -9   4   2 28.3811 1.71358   1
   8  -4  -2 78.5201 2.18440   1
  -8   4   2 88.2781 2.50162   1
   7  -4  -2 92.2490 2.29298   1
  -7   4   2 149.209 5.75570  -2
  -7   4   2 149.209 5.75570   1
   6  -4  -2 10.3239 0.69795   1
  -6   4   2 7.69253 2.05132  -2
  -6   4   2 7.69253 2.05132   1
   5  -4  -2 2.49696 1.12613  -2
   5  -4  -2 2.49696 1.12613   1
  -5   4   2 2.95935 1.50089  -2
  -5   4   2 2.95935 1.50089   1
   4  -4  -2 9.94021 0.78696  -2
   4  -4  -2 9.94021 0.78696   1
  -4   4   2 8.68703 1.30231  -2
  -4   4   2 8.68703 1.30231   1
   3  -4  -2 1359.25 18.1440  -2
   3  -4  -2 1359.25 18.1440   1
  -3   4   2 1351.70 17.2264  -2
  -3   4   2 1351.70 17.2264   1
   2  -4  -2 175.864 2.43687  -2
   2  -4  -2 175.864 2.43687   1
  -2   4   2 172.678 2.74517  -2
  -2   4   2 172.678 2.74517   1
   1  -4  -2 1513.31 18.2445  -2
   1  -4  -2 1513.31 18.2445   1
  -1   4   2 1464.60 15.1874  -2
  -1   4   2 1464.60 15.1874   1
   0  -4  -2 82.1907 1.36645  -2
   0  -4  -2 82.1907 1.36645   1
   0   4   2 90.4159 1.28397  -2
   0   4   2 90.4159 1.28397   1
  -1  -4  -2 206.832 2.68589  -2
  -1  -4  -2 206.832 2.68589   1
   1   4   2 181.240 2.28375  -2
   1   4   2 181.240 2.28375   1
  -2  -4  -2 101.012 1.89746  -2
  -2  -4  -2 101.012 1.89746   1
   2   4   2 128.467 1.83575  -2
   2   4   2 128.467 1.83575   1
  -3  -4  -2 177.678 3.06767  -2
  -3  -4  -2 177.678 3.06767   1
   3   4   2 171.034 3.34787  -2
   3   4   2 171.034 3.34787   1
  -4  -4  -2 174.433 3.70367  -2
  -4  -4  -2 174.433 3.70367   1
   4   4   2 162.406 3.62761  -2
   4   4   2 162.406 3.62761   1
  -5  -4  -2 30.5772 1.51382  -2
  -5  -4  -2 30.5772 1.51382   1
   5   4   2 26.9706 2.84549  -2
   5   4   2 26.9706 2.84549   1
  -6  -4  -2 49.6547 3.24858  -2
  -6  -4  -2 49.6547 3.24858   1
   6   4   2 42.9253 3.56292  -2
   6   4   2 42.9253 3.56292   1
  -7  -4  -2 139.315 8.94884  -2
  -7  -4  -2 139.315 8.94884   1
   7   4   2 68.2634 2.03493   1
  -8  -4  -2 12.1751 1.12675   1
   8   4   2 8.57499 1.05681   1
  -9  -4  -2 58.2893 2.15355   1
   9   4   2 61.5652 2.76552   1
 -10  -4  -2 13.4426 1.30104   1
  10   4   2 12.0717 1.40112   1
 -11  -4  -2 61.3432 2.40892   1
  11   4   2 68.8173 2.74081   1
 -12  -4  -2 -0.3507 1.03846   1
  12   4   2 -0.9106 1.11072   1
  13  -5  -2 9.91986 1.61911   1
 -13   5   2 11.7838 1.58188   1
  12  -5  -2 12.2676 1.58799   1
 -12   5   2 8.38746 1.47376   1
  11  -5  -2 61.6617 2.55269   1
 -11   5   2 67.3621 2.61215   1
  10  -5  -2 11.3055 1.11254   1
 -10   5   2 10.0691 1.29402   1
   9  -5  -2 241.193 4.66692   1
  -9   5   2 448.120 24.5045  -2
  -9   5   2 448.120 24.5045   1
   8  -5  -2 42.2654 1.68774   1
  -8   5   2 69.1921 4.13818  -2
  -8   5   2 69.1921 4.13818   1
   7  -5  -2 54.6227 5.08712  -2
   7  -5  -2 54.6227 5.08712   1
  -7   5   2 59.6015 3.55370  -2
  -7   5   2 59.6015 3.55370   1
   6  -5  -2 214.821 7.26110  -2
   6  -5  -2 214.821 7.26110   1
  -6   5   2 172.289 6.11348  -2
  -6   5   2 172.289 6.11348   1
   5  -5  -2 488.717 8.63942  -2
   5  -5  -2 488.717 8.63942   1
  -5   5   2 494.696 10.8620  -2
  -5   5   2 494.696 10.8620   1
   4  -5  -2 172.126 3.37271  -2
   4  -5  -2 172.126 3.37271   1
  -4   5   2 181.314 3.58637  -2
  -4   5   2 181.314 3.58637   1
   3  -5  -2 108.785 1.93462  -2
   3  -5  -2 108.785 1.93462   1
  -3   5   2 104.651 1.81429  -2
  -3   5   2 104.651 1.81429   1
   2  -5  -2 558.124 7.17073  -2
   2  -5  -2 558.124 7.17073   1
  -2   5   2 531.283 6.13901  -2
  -2   5   2 531.283 6.13901   1
   1  -5  -2 164.036 2.46646  -2
   1  -5  -2 164.036 2.46646   1
  -1   5   2 172.236 2.03191  -2
  -1   5   2 172.236 2.03191   1
   0  -5  -2 332.692 4.29115  -2
   0  -5  -2 332.692 4.29115   1
   0   5   2 313.162 3.95924  -2
   0   5   2 313.162 3.95924   1
  -1  -5  -2 128.765 1.90271  -2
  -1  -5  -2 128.765 1.90271   1
   1   5   2 102.119 1.63611  -2
   1   5   2 102.119 1.63611   1
  -2  -5  -2 169.227 2.50974  -2
  -2  -5  -2 169.227 2.50974   1
   2   5   2 149.187 1.88195  -2
   2   5   2 149.187 1.88195   1
  -3  -5  -2 436.634 5.98318  -2
  -3  -5  -2 436.634 5.98318   1
   3   5   2 477.843 5.56585  -2
   3   5   2 477.843 5.56585   1
  -4  -5  -2 16.4408 0.92838  -2
  -4  -5  -2 16.4408 0.92838   1
   4   5   2 12.3245 1.56192  -2
   4   5   2 12.3245 1.56192   1
  -5  -5  -2 353.452 7.92462  -2
  -5  -5  -2 353.452 7.92462   1
   5   5   2 358.720 8.41475  -2
   5   5   2 358.720 8.41475   1
  -6  -5  -2 12.8578 1.58023  -2
  -6  -5  -2 12.8578 1.58023   1
   6   5   2 21.5195 2.53286  -2
   6   5   2 21.5195 2.53286   1
  -7  -5  -2 5.23659 0.70631   1
   7   5   2 0.17518 3.51189  -2
   7   5   2 0.17518 3.51189   1
  -8  -5  -2 82.2665 2.27766   1
   8   5   2 113.181 8.29866  -2
   8   5   2 113.181 8.29866   1
  -9  -5  -2 46.8131 1.85805   1
   9   5   2 52.2169 2.26894   1
 -10  -5  -2 21.8337 1.37814   1
  10   5   2 23.3480 1.66044   1
 -11  -5  -2 18.5104 1.35617   1
  11   5   2 22.6034 1.68115   1
 -12  -5  -2 41.6972 2.06517   1
  12   5   2 39.0936 2.32437   1
  12  -6  -2 26.8378 1.98608   1
 -12   6   2 29.9434 2.06644   1
  11  -6  -2 13.7690 1.18826   1
 -11   6   2 11.3435 1.37187   1
  10  -6  -2 55.2248 1.97390   1
 -10   6   2 53.7956 2.33411   1
   9  -6  -2 7.42458 0.84732   1
  -9   6   2 9.91488 1.12661   1
   8  -6  -2 71.6438 2.00687   1
  -8   6   2 132.842 5.72107  -2
  -8   6   2 132.842 5.72107   1
   7  -6  -2 28.5374 0.91682   1
  -7   6   2 37.4640 3.05635  -2
  -7   6   2 37.4640 3.05635   1
   6  -6  -2 57.4112 2.71580  -2
   6  -6  -2 57.4112 2.71580   1
  -6   6   2 64.3712 2.61875  -2
  -6   6   2 64.3712 2.61875   1
   5  -6  -2 156.180 4.09240  -2
   5  -6  -2 156.180 4.09240   1
  -5   6   2 142.786 3.74915  -2
  -5   6   2 142.786 3.74915   1
   4  -6  -2 138.715 2.39045  -2
   4  -6  -2 138.715 2.39045   1
  -4   6   2 132.584 3.00491  -2
  -4   6   2 132.584 3.00491   1
   3  -6  -2 864.125 11.4003  -2
   3  -6  -2 864.125 11.4003   1
  -3   6   2 833.731 10.5130  -2
  -3   6   2 833.731 10.5130   1
   2  -6  -2 243.039 3.88370  -2
   2  -6  -2 243.039 3.88370   1
  -2   6   2 240.638 2.84426  -2
  -2   6   2 240.638 2.84426   1
   1  -6  -2 575.202 8.62634  -2
   1  -6  -2 575.202 8.62634   1
  -1   6   2 576.663 6.85518  -2
  -1   6   2 576.663 6.85518   1
   0  -6  -2 9.25933 0.56031  -2
   0  -6  -2 9.25933 0.56031   1
   0   6   2 14.3182 0.54966  -2
   0   6   2 14.3182 0.54966   1
  -1  -6  -2 77.5104 1.34011  -2
  -1  -6  -2 77.5104 1.34011   1
   1   6   2 76.3369 1.36869  -2
   1   6   2 76.3369 1.36869   1
  -2  -6  -2 42.9171 1.07623  -2
  -2  -6  -2 42.9171 1.07623   1
   2   6   2 55.9669 1.08149  -2
   2   6   2 55.9669 1.08149   1
  -3  -6  -2 171.888 2.84801  -2
  -3  -6  -2 171.888 2.84801   1
   3   6   2 168.096 2.39744  -2
   3   6   2 168.096 2.39744   1
  -4  -6  -2 362.763 7.02626  -2
  -4  -6  -2 362.763 7.02626   1
   4   6   2 388.351 6.73257  -2
   4   6   2 388.351 6.73257   1
  -5  -6  -2 14.9544 1.91703  -2
  -5  -6  -2 14.9544 1.91703   1
   5   6   2 15.0572 1.45560  -2
   5   6   2 15.0572 1.45560   1
  -6  -6  -2 316.560 17.6461  -2
  -6  -6  -2 316.560 17.6461   1
   6   6   2 289.043 7.17379  -2
   6   6   2 289.043 7.17379   1
  -7  -6  -2 148.745 9.71967  -2
  -7  -6  -2 148.745 9.71967   1
   7   6   2 161.984 5.36331  -2
   7   6   2 161.984 5.36331   1
  -8  -6  -2 2.36401 0.66242   1
   8   6   2 10.9021 4.01632  -2
   8   6   2 10.9021 4.01632   1
  -9  -6  -2 59.0218 2.20753   1
   9   6   2 54.6644 2.19580   1
 -10  -6  -2 12.4812 1.15526   1
  10   6   2 11.6291 1.35031   1
 -11  -6  -2 27.9523 1.58537   1
  11   6   2 29.4333 1.91356   1
 -12  -6  -2 1.81114 1.04875   1
  12   6   2 0.85821 1.04713   1
  12  -7  -2 -0.6030 0.99958   1
 -12   7   2 1.11400 1.05021   1
  11  -7  -2 27.3358 1.68914   1
 -11   7   2 28.9422 1.83982   1
  10  -7  -2 3.32450 0.97034   1
 -10   7   2 3.66019 1.05905   1
   9  -7  -2 52.6441 1.41991   1
  -9   7   2 87.2840 5.56593  -2
  -9   7   2 87.2840 5.56593   1
   8  -7  -2 3.21466 0.72161   1
  -8   7   2 4.88483 2.22412  -2
  -8   7   2 4.88483 2.22412   1
   7  -7  -2 79.8500 1.93671   1
  -7   7   2 137.044 4.74411  -2
  -7   7   2 137.044 4.74411   1
   6  -7  -2 67.0225 3.16133  -2
   6  -7  -2 67.0225 3.16133   1
  -6   7   2 60.8462 2.58689  -2
  -6   7   2 60.8462 2.58689   1
   5  -7  -2 23.1048 1.69529  -2
   5  -7  -2 23.1048 1.69529   1
  -5   7   2 21.1240 1.53886  -2
  -5   7   2 21.1240 1.53886   1
   4  -7  -2 137.389 2.74498  -2
   4  -7  -2 137.389 2.74498   1
  -4   7   2 129.354 2.32375  -2
  -4   7   2 129.354 2.32375   1
   3  -7  -2 50.0055 1.69809  -2
   3  -7  -2 50.0055 1.69809   1
  -3   7   2 49.6057 1.12023  -2
  -3   7   2 49.6057 1.12023   1
   2  -7  -2 631.521 10.1547  -2
   2  -7  -2 631.521 10.1547   1
  -2   7   2 596.957 6.87715  -2
  -2   7   2 596.957 6.87715   1
   1  -7  -2 82.4046 1.54836  -2
   1  -7  -2 82.4046 1.54836   1
  -1   7   2 93.1467 1.35454  -2
  -1   7   2 93.1467 1.35454   1
   0  -7  -2 259.751 3.87405  -2
   0  -7  -2 259.751 3.87405   1
   0   7   2 276.107 4.14135  -2
   0   7   2 276.107 4.14135   1
  -1  -7  -2 19.1583 0.69506  -2
  -1  -7  -2 19.1583 0.69506   1
   1   7   2 27.9160 0.81389  -2
   1   7   2 27.9160 0.81389   1
  -2  -7  -2 170.482 2.78158  -2
  -2  -7  -2 170.482 2.78158   1
   2   7   2 169.496 3.11939  -2
   2   7   2 169.496 3.11939   1
  -3  -7  -2 790.865 11.7210  -2
  -3  -7  -2 790.865 11.7210   1
   3   7   2 745.449 10.6421  -2
   3   7   2 745.449 10.6421   1
  -4  -7  -2 57.4987 2.25115  -2
  -4  -7  -2 57.4987 2.25115   1
   4   7   2 60.8882 1.35770  -2
   4   7   2 60.8882 1.35770   1
  -5  -7  -2 361.624 10.0958  -2
  -5  -7  -2 361.624 10.0958   1
   5   7   2 351.762 5.72967  -2
   5   7   2 351.762 5.72967   1
  -6  -7  -2 222.893 13.4274  -2
  -6  -7  -2 222.893 13.4274   1
   6   7   2 254.374 6.50559  -2
   6   7   2 254.374 6.50559   1
  -7  -7  -2 23.2492 0.95235   1
   7   7   2 25.2013 1.73113  -2
   7   7   2 25.2013 1.73113   1
  -8  -7  -2 8.02250 0.75915   1
   8   7   2 12.0464 2.45200  -2
   8   7   2 12.0464 2.45200   1
  -9  -7  -2 27.3178 1.28427   1
   9   7   2 29.5039 1.60215   1
 -10  -7  -2 49.9880 1.83912   1
  10   7   2 49.2843 2.27262   1
 -11  -7  -2 7.38648 1.19512   1
  11   7   2 4.01649 1.39472   1
 -12  -7  -2 36.8709 2.44336   1
  12   7   2 34.7754 2.24429   1
  12  -8  -2 34.0166 2.36235   1
 -12   8   2 44.7508 2.63715   1
  11  -8  -2 4.53124 1.54447   1
 -11   8   2 3.58105 1.14536   1
  10  -8  -2 34.2772 1.69723   1
 -10   8   2 29.8517 1.92343   1
   9  -8  -2 28.0360 1.45902   1
  -9   8   2 46.5887 4.84581  -2
  -9   8   2 46.5887 4.84581   1
   8  -8  -2 24.5017 1.21325   1
  -8   8   2 34.4047 3.46983  -2
  -8   8   2 34.4047 3.46983   1
   7  -8  -2 34.0743 3.78821  -2
   7  -8  -2 34.0743 3.78821   1
  -7   8   2 33.4305 1.89956  -2
  -7   8   2 33.4305 1.89956   1
   6  -8  -2 27.7957 2.03132  -2
   6  -8  -2 27.7957 2.03132   1
  -6   8   2 27.8875 1.64609  -2
  -6   8   2 27.8875 1.64609   1
   5  -8  -2 223.226 4.38634  -2
   5  -8  -2 223.226 4.38634   1
  -5   8   2 192.353 4.25965  -2
  -5   8   2 192.353 4.25965   1
   4  -8  -2 28.6028 1.26438  -2
   4  -8  -2 28.6028 1.26438   1
  -4   8   2 27.2286 0.93242  -2
  -4   8   2 27.2286 0.93242   1
   3  -8  -2 580.094 10.1630  -2
   3  -8  -2 580.094 10.1630   1
  -3   8   2 504.720 6.68505  -2
  -3   8   2 504.720 6.68505   1
   2  -8  -2 14.2215 0.93371  -2
   2  -8  -2 14.2215 0.93371   1
  -2   8   2 14.8914 0.51184  -2
  -2   8   2 14.8914 0.51184   1
   1  -8  -2 610.818 9.73103  -2
   1  -8  -2 610.818 9.73103   1
  -1   8   2 611.270 7.93440  -2
  -1   8   2 611.270 7.93440   1
   0  -8  -2 205.039 3.24765  -2
   0  -8  -2 205.039 3.24765   1
   0   8   2 218.335 3.96354  -2
   0   8   2 218.335 3.96354   1
  -1  -8  -2 45.1182 1.32198  -2
  -1  -8  -2 45.1182 1.32198   1
   1   8   2 29.3461 0.99009  -2
   1   8   2 29.3461 0.99009   1
  -2  -8  -2 90.1934 2.06359  -2
  -2  -8  -2 90.1934 2.06359   1
   2   8   2 90.7855 1.90225  -2
   2   8   2 90.7855 1.90225   1
  -3  -8  -2 -1.1151 0.84374  -2
  -3  -8  -2 -1.1151 0.84374   1
   3   8   2 -0.6014 0.37025  -2
   3   8   2 -0.6014 0.37025   1
  -4  -8  -2 205.887 4.67642  -2
  -4  -8  -2 205.887 4.67642   1
   4   8   2 182.237 3.59185  -2
   4   8   2 182.237 3.59185   1
  -5  -8  -2 27.7414 2.13865  -2
  -5  -8  -2 27.7414 2.13865   1
   5   8   2 31.9878 1.08273  -2
   5   8   2 31.9878 1.08273   1
  -6  -8  -2 94.0419 9.02896  -2
  -6  -8  -2 94.0419 9.02896   1
   6   8   2 118.057 2.73754  -2
   6   8   2 118.057 2.73754   1
  -7  -8  -2 89.8957 7.79090  -2
  -7  -8  -2 89.8957 7.79090   1
   7   8   2 95.5841 4.70978  -2
   7   8   2 95.5841 4.70978   1
  -8  -8  -2 44.8353 1.54509   1
   8   8   2 57.3820 2.90280  -2
   8   8   2 57.3820 2.90280   1
  -9  -8  -2 4.34992 0.97568   1
   9   8   2 -1.3239 5.08321  -2
   9   8   2 -1.3239 5.08321   1
 -10  -8  -2 9.93755 1.43454   1
  10   8   2 7.69085 1.25540   1
 -11  -8  -2 34.3534 2.23549   1
  11   8   2 26.9335 1.82139   1
  11  -9  -2 20.6652 2.15511   1
 -11   9   2 18.1747 1.48938   1
  10  -9  -2 11.0312 1.69952   1
 -10   9   2 7.87900 1.27753   1
   9  -9  -2 11.2037 1.40795   1
  -9   9   2 14.8159 3.84006  -2
  -9   9   2 14.8159 3.84006   1
   8  -9  -2 43.6374 7.30138  -2
   8  -9  -2 43.6374 7.30138   1
  -8   9   2 51.3970 3.11537  -2
  -8   9   2 51.3970 3.11537   1
   7  -9  -2 45.6872 4.15279  -2
   7  -9  -2 45.6872 4.15279   1
  -7   9   2 47.0786 2.88858  -2
  -7   9   2 47.0786 2.88858   1
   6  -9  -2 49.9116 2.37507  -2
   6  -9  -2 49.9116 2.37507   1
  -6   9   2 42.1652 1.72779  -2
  -6   9   2 42.1652 1.72779   1
   5  -9  -2 37.1668 1.90728  -2
   5  -9  -2 37.1668 1.90728   1
  -5   9   2 36.2437 1.46471  -2
  -5   9   2 36.2437 1.46471   1
   4  -9  -2 513.289 12.1041  -2
   4  -9  -2 513.289 12.1041   1
  -4   9   2 448.837 6.42953  -2
  -4   9   2 448.837 6.42953   1
   3  -9  -2 2.49380 0.98751  -2
   3  -9  -2 2.49380 0.98751   1
  -3   9   2 2.13663 0.56774  -2
  -3   9   2 2.13663 0.56774   1
   2  -9  -2 340.500 6.93024  -2
   2  -9  -2 340.500 6.93024   1
  -2   9   2 318.338 4.94779  -2
  -2   9   2 318.338 4.94779   1
   1  -9  -2 240.550 4.46400  -2
   1  -9  -2 240.550 4.46400   1
  -1   9   2 249.737 3.84339  -2
  -1   9   2 249.737 3.84339   1
   0  -9  -2 99.7135 1.84305  -2
   0  -9  -2 99.7135 1.84305   1
   0   9   2 114.847 2.29890  -2
   0   9   2 114.847 2.29890   1
  -1  -9  -2 79.3188 1.88843  -2
  -1  -9  -2 79.3188 1.88843   1
   1   9   2 96.5239 1.93103  -2
   1   9   2 96.5239 1.93103   1
  -2  -9  -2 87.1180 2.23633  -2
  -2  -9  -2 87.1180 2.23633   1
   2   9   2 104.364 2.38526  -2
   2   9   2 104.364 2.38526   1
  -3  -9  -2 45.0024 1.72960  -2
  -3  -9  -2 45.0024 1.72960   1
   3   9   2 32.6436 1.13524  -2
   3   9   2 32.6436 1.13524   1
  -4  -9  -2 182.455 4.35751  -2
  -4  -9  -2 182.455 4.35751   1
   4   9   2 167.276 3.23503  -2
   4   9   2 167.276 3.23503   1
  -5  -9  -2 53.5173 3.33125  -2
  -5  -9  -2 53.5173 3.33125   1
   5   9   2 45.0476 1.27261  -2
   5   9   2 45.0476 1.27261   1
  -6  -9  -2 26.8124 3.74604  -2
  -6  -9  -2 26.8124 3.74604   1
   6   9   2 35.6271 1.72480  -2
   6   9   2 35.6271 1.72480   1
  -7  -9  -2 73.2536 5.51633  -2
  -7  -9  -2 73.2536 5.51633   1
   7   9   2 68.2832 2.64909  -2
   7   9   2 68.2832 2.64909   1
  -8  -9  -2 44.3906 6.19162  -2
  -8  -9  -2 44.3906 6.19162   1
   8   9   2 52.8818 3.38804  -2
   8   9   2 52.8818 3.38804   1
  -9  -9  -2 21.1656 1.65895   1
   9   9   2 22.9498 3.31418  -2
   9   9   2 22.9498 3.31418   1
 -10  -9  -2 30.8400 2.07654   1
  10   9   2 27.5885 2.15545   1
 -11  -9  -2 14.1534 1.90654   1
  11   9   2 16.9565 1.50505   1
  11 -10  -2 23.6721 2.83030   1
 -11  10   2 28.1889 2.63798   1
  10 -10  -2 5.62339 1.48043   1
 -10  10   2 2.92032 4.66981  -2
 -10  10   2 2.92032 4.66981   1
   9 -10  -2 13.9574 1.64474   1
  -9  10   2 27.1860 3.56554  -2
  -9  10   2 27.1860 3.56554   1
   8 -10  -2 22.2329 3.39271  -2
   8 -10  -2 22.2329 3.39271   1
  -8  10   2 19.9446 3.00244  -2
  -8  10   2 19.9446 3.00244   1
   7 -10  -2 93.2129 4.99193  -2
   7 -10  -2 93.2129 4.99193   1
  -7  10   2 90.7899 3.20184  -2
  -7  10   2 90.7899 3.20184   1
   6 -10  -2 76.1841 3.54867  -2
   6 -10  -2 76.1841 3.54867   1
  -6  10   2 69.4117 2.01864  -2
  -6  10   2 69.4117 2.01864   1
   5 -10  -2 128.259 3.84758  -2
   5 -10  -2 128.259 3.84758   1
  -5  10   2 127.063 2.69458  -2
  -5  10   2 127.063 2.69458   1
   4 -10  -2 113.215 3.22875  -2
   4 -10  -2 113.215 3.22875   1
  -4  10   2 111.984 2.14046  -2
  -4  10   2 111.984 2.14046   1
   3 -10  -2 93.1903 2.53086  -2
   3 -10  -2 93.1903 2.53086   1
  -3  10   2 71.3523 1.50110  -2
  -3  10   2 71.3523 1.50110   1
   2 -10  -2 50.4764 2.05006  -2
   2 -10  -2 50.4764 2.05006   1
  -2  10   2 50.9778 1.40929  -2
  -2  10   2 50.9778 1.40929   1
   1 -10  -2 150.675 2.92305  -2
   1 -10  -2 150.675 2.92305   1
  -1  10   2 143.894 2.33296  -2
  -1  10   2 143.894 2.33296   1
   0 -10  -2 88.7167 2.24028  -2
   0 -10  -2 88.7167 2.24028   1
   0  10   2 97.0687 2.16085  -2
   0  10   2 97.0687 2.16085   1
  -1 -10  -2 32.0980 1.24143  -2
  -1 -10  -2 32.0980 1.24143   1
   1  10   2 34.2454 0.98138  -2
   1  10   2 34.2454 0.98138   1
  -2 -10  -2 136.916 3.04197  -2
  -2 -10  -2 136.916 3.04197   1
   2  10   2 148.018 3.83572  -2
   2  10   2 148.018 3.83572   1
  -3 -10  -2 40.2764 1.95347  -2
  -3 -10  -2 40.2764 1.95347   1
   3  10   2 40.0046 1.23770  -2
   3  10   2 40.0046 1.23770   1
  -4 -10  -2 21.8628 1.99266  -2
  -4 -10  -2 21.8628 1.99266   1
   4  10   2 16.7814 1.09058  -2
   4  10   2 16.7814 1.09058   1
  -5 -10  -2 30.3688 2.82537  -2
  -5 -10  -2 30.3688 2.82537   1
   5  10   2 30.9447 1.45009  -2
   5  10   2 30.9447 1.45009   1
  -6 -10  -2 113.668 6.66373  -2
  -6 -10  -2 113.668 6.66373   1
   6  10   2 105.569 3.04993  -2
   6  10   2 105.569 3.04993   1
  -7 -10  -2 21.0545 4.14485  -2
  -7 -10  -2 21.0545 4.14485   1
   7  10   2 16.8612 1.73407  -2
   7  10   2 16.8612 1.73407   1
  -8 -10  -2 36.4520 5.77435  -2
  -8 -10  -2 36.4520 5.77435   1
   8  10   2 42.3735 3.11030  -2
   8  10   2 42.3735 3.11030   1
  -9 -10  -2 4.57153 1.57590   1
   9  10   2 4.33205 2.88749  -2
   9  10   2 4.33205 2.88749   1
 -10 -10  -2 -0.0236 1.42911   1
  10  10   2 2.52379 5.66504  -2
  10  10   2 2.52379 5.66504   1
  10 -11  -2 2.34521 1.27447   1
 -10  11   2 12.4962 5.43641  -2
 -10  11   2 12.4962 5.43641   1
   9 -11  -2 4.89796 1.26256   1
  -9  11   2 6.46986 5.64161  -2
  -9  11   2 6.46986 5.64161   1
   8 -11  -2 18.7459 6.71327  -2
   8 -11  -2 18.7459 6.71327   1
  -8  11   2 21.7954 3.09250  -2
  -8  11   2 21.7954 3.09250   1
   7 -11  -2 91.5333 5.07686  -2
   7 -11  -2 91.5333 5.07686   1
  -7  11   2 84.9829 3.16783  -2
  -7  11   2 84.9829 3.16783   1
   6 -11  -2 180.307 6.58126  -2
   6 -11  -2 180.307 6.58126   1
  -6  11   2 159.167 3.66117  -2
  -6  11   2 159.167 3.66117   1
   5 -11  -2 101.987 3.20610  -2
   5 -11  -2 101.987 3.20610   1
  -5  11   2 103.886 2.72459  -2
  -5  11   2 103.886 2.72459   1
   4 -11  -2 24.6395 1.79803  -2
   4 -11  -2 24.6395 1.79803   1
  -4  11   2 16.6140 0.83231  -2
  -4  11   2 16.6140 0.83231   1
   3 -11  -2 60.0546 2.96491  -2
   3 -11  -2 60.0546 2.96491   1
  -3  11   2 64.0691 1.95026  -2
  -3  11   2 64.0691 1.95026   1
   2 -11  -2 48.6018 1.96171  -2
   2 -11  -2 48.6018 1.96171   1
  -2  11   2 41.0376 1.17181  -2
  -2  11   2 41.0376 1.17181   1
   1 -11  -2 90.9890 2.47367  -2
   1 -11  -2 90.9890 2.47367   1
  -1  11   2 82.7654 1.56942  -2
  -1  11   2 82.7654 1.56942   1
   0 -11  -2 18.0236 1.10865  -2
   0 -11  -2 18.0236 1.10865   1
   0  11   2 10.3711 0.80253  -2
   0  11   2 10.3711 0.80253   1
  -1 -11  -2 276.948 5.64307  -2
  -1 -11  -2 276.948 5.64307   1
   1  11   2 276.341 4.71477  -2
   1  11   2 276.341 4.71477   1
  -2 -11  -2 10.2693 1.26013  -2
  -2 -11  -2 10.2693 1.26013   1
   2  11   2 12.5967 1.11251  -2
   2  11   2 12.5967 1.11251   1
  -3 -11  -2 17.8891 1.04891  -2
  -3 -11  -2 17.8891 1.04891   1
   3  11   2 26.8064 1.06322  -2
   3  11   2 26.8064 1.06322   1
  -4 -11  -2 33.0682 2.04296  -2
  -4 -11  -2 33.0682 2.04296   1
   4  11   2 30.1921 1.35215  -2
   4  11   2 30.1921 1.35215   1
  -5 -11  -2 196.812 6.80747  -2
  -5 -11  -2 196.812 6.80747   1
   5  11   2 183.988 4.74907  -2
   5  11   2 183.988 4.74907   1
  -6 -11  -2 15.7737 3.15600  -2
  -6 -11  -2 15.7737 3.15600   1
   6  11   2 18.8571 1.12356  -2
   6  11   2 18.8571 1.12356   1
  -7 -11  -2 137.271 6.56496  -2
  -7 -11  -2 137.271 6.56496   1
   7  11   2 143.904 5.32743  -2
   7  11   2 143.904 5.32743   1
  -8 -11  -2 4.36466 3.78621  -2
  -8 -11  -2 4.36466 3.78621   1
   8  11   2 -2.1181 2.17751  -2
   8  11   2 -2.1181 2.17751   1
  -9 -11  -2 30.9993 2.55789   1
   9  11   2 39.8148 4.10316  -2
   9  11   2 39.8148 4.10316   1
 -10 -11  -2 -3.6081 2.01754   1
  10  11   2 0.21452 4.16398  -2
  10  11   2 0.21452 4.16398   1
   9 -12  -2 31.6087 7.63948  -2
   9 -12  -2 31.6087 7.63948   1
  -9  12   2 31.4369 4.64098  -2
  -9  12   2 31.4369 4.64098   1
   8 -12  -2 44.4159 3.81137  -2
   8 -12  -2 44.4159 3.81137   1
  -8  12   2 45.8576 3.69625  -2
  -8  12   2 45.8576 3.69625   1
   7 -12  -2 16.5075 3.22922  -2
   7 -12  -2 16.5075 3.22922   1
  -7  12   2 15.3617 2.81126  -2
  -7  12   2 15.3617 2.81126   1
   6 -12  -2 78.0131 4.24991  -2
   6 -12  -2 78.0131 4.24991   1
  -6  12   2 73.9980 3.07569  -2
  -6  12   2 73.9980 3.07569   1
   5 -12  -2 230.536 8.74940  -2
   5 -12  -2 230.536 8.74940   1
  -5  12   2 212.535 4.83256  -2
  -5  12   2 212.535 4.83256   1
   4 -12  -2 54.8822 2.58117  -2
   4 -12  -2 54.8822 2.58117   1
  -4  12   2 57.1070 2.03192  -2
  -4  12   2 57.1070 2.03192   1
   3 -12  -2 27.1576 1.46086  -2
   3 -12  -2 27.1576 1.46086   1
  -3  12   2 13.8060 1.12448  -2
  -3  12   2 13.8060 1.12448   1
   2 -12  -2 5.19289 1.22299  -2
   2 -12  -2 5.19289 1.22299   1
  -2  12   2 7.65786 0.75961  -2
  -2  12   2 7.65786 0.75961   1
   1 -12  -2 11.4792 1.03808  -2
   1 -12  -2 11.4792 1.03808   1
  -1  12   2 7.79066 0.69538  -2
  -1  12   2 7.79066 0.69538   1
   0 -12  -2 96.2066 2.54475  -2
   0 -12  -2 96.2066 2.54475   1
   0  12   2 81.4051 1.62049  -2
   0  12   2 81.4051 1.62049   1
  -1 -12  -2 34.7260 1.53937  -2
  -1 -12  -2 34.7260 1.53937   1
   1  12   2 29.5482 1.01259  -2
   1  12   2 29.5482 1.01259   1
  -2 -12  -2 27.8135 1.81461  -2
  -2 -12  -2 27.8135 1.81461   1
   2  12   2 23.1844 1.33523  -2
   2  12   2 23.1844 1.33523   1
  -3 -12  -2 22.9145 1.59211  -2
  -3 -12  -2 22.9145 1.59211   1
   3  12   2 16.3364 0.92243  -2
   3  12   2 16.3364 0.92243   1
  -4 -12  -2 24.0933 1.81434  -2
  -4 -12  -2 24.0933 1.81434   1
   4  12   2 18.1930 1.38421  -2
   4  12   2 18.1930 1.38421   1
  -5 -12  -2 43.8424 3.30304  -2
  -5 -12  -2 43.8424 3.30304   1
   5  12   2 49.4571 2.68060  -2
   5  12   2 49.4571 2.68060   1
  -6 -12  -2 63.7444 4.59988  -2
  -6 -12  -2 63.7444 4.59988   1
   6  12   2 55.3665 2.78598  -2
   6  12   2 55.3665 2.78598   1
  -7 -12  -2 30.6377 4.71287  -2
  -7 -12  -2 30.6377 4.71287   1
   7  12   2 15.9554 1.06117  -2
   7  12   2 15.9554 1.06117   1
  -8 -12  -2 75.8965 6.53398  -2
  -8 -12  -2 75.8965 6.53398   1
   8  12   2 78.4579 3.00450  -2
   8  12   2 78.4579 3.00450   1
  -9 -12  -2 3.45701 4.35637  -2
  -9 -12  -2 3.45701 4.35637   1
   9  12   2 -2.3887 2.57923  -2
   9  12   2 -2.3887 2.57923   1
   8 -13  -2 24.5546 3.25547   1
  -8  13   2 26.3945 2.83877  -2
  -8  13   2 26.3945 2.83877   1
   7 -13  -2 20.2638 4.40390  -2
   7 -13  -2 20.2638 4.40390   1
  -7  13   2 27.9369 1.40520  -2
  -7  13   2 27.9369 1.40520   1
   6 -13  -2 101.428 5.93910  -2
   6 -13  -2 101.428 5.93910   1
  -6  13   2 93.0657 4.66809  -2
  -6  13   2 93.0657 4.66809   1
   5 -13  -2 41.1929 3.51219  -2
   5 -13  -2 41.1929 3.51219   1
  -5  13   2 45.4780 2.26378  -2
  -5  13   2 45.4780 2.26378   1
   4 -13  -2 139.278 4.72062  -2
   4 -13  -2 139.278 4.72062   1
  -4  13   2 123.309 4.49778  -2
  -4  13   2 123.309 4.49778   1
   3 -13  -2 2.45860 1.64378  -2
   3 -13  -2 2.45860 1.64378   1
  -3  13   2 4.66789 1.14308  -2
  -3  13   2 4.66789 1.14308   1
   2 -13  -2 24.4525 1.38820  -2
   2 -13  -2 24.4525 1.38820   1
  -2  13   2 22.4304 0.80719  -2
  -2  13   2 22.4304 0.80719   1
   1 -13  -2 22.6115 1.20262  -2
   1 -13  -2 22.6115 1.20262   1
  -1  13   2 23.2817 0.97527  -2
  -1  13   2 23.2817 0.97527   1
   0 -13  -2 121.796 2.93431  -2
   0 -13  -2 121.796 2.93431   1
   0  13   2 107.461 2.14410  -2
   0  13   2 107.461 2.14410   1
  -1 -13  -2 27.3962 1.70018  -2
  -1 -13  -2 27.3962 1.70018   1
   1  13   2 32.5390 1.09604  -2
   1  13   2 32.5390 1.09604   1
  -2 -13  -2 50.7084 2.83599  -2
  -2 -13  -2 50.7084 2.83599   1
   2  13   2 44.0269 2.04104  -2
   2  13   2 44.0269 2.04104   1
  -3 -13  -2 27.3859 2.12698  -2
  -3 -13  -2 27.3859 2.12698   1
   3  13   2 28.4736 1.46757  -2
   3  13   2 28.4736 1.46757   1
  -4 -13  -2 2.97333 1.99378  -2
  -4 -13  -2 2.97333 1.99378   1
   4  13   2 -1.5130 1.89553  -2
   4  13   2 -1.5130 1.89553   1
  -5 -13  -2 10.6851 2.61688  -2
  -5 -13  -2 10.6851 2.61688   1
   5  13   2 6.10997 1.65004  -2
   5  13   2 6.10997 1.65004   1
  -6 -13  -2 38.3644 4.02845  -2
  -6 -13  -2 38.3644 4.02845   1
   6  13   2 40.3989 2.79860  -2
   6  13   2 40.3989 2.79860   1
  -7 -13  -2 51.9902 5.93277  -2
  -7 -13  -2 51.9902 5.93277   1
   7  13   2 66.1872 4.29050  -2
   7  13   2 66.1872 4.29050   1
  -8 -13  -2 2.09290 5.55207  -2
  -8 -13  -2 2.09290 5.55207   1
   8  13   2 -0.4175 2.85160  -2
   8  13   2 -0.4175 2.85160   1
   7 -14  -2 15.8884 4.37261  -2
   7 -14  -2 15.8884 4.37261   1
  -7  14   2 14.1438 3.49757  -2
  -7  14   2 14.1438 3.49757   1
   6 -14  -2 17.2876 6.16879  -2
   6 -14  -2 17.2876 6.16879   1
  -6  14   2 8.27459 2.51511  -2
  -6  14   2 8.27459 2.51511   1
   5 -14  -2 42.4339 3.66066  -2
   5 -14  -2 42.4339 3.66066   1
  -5  14   2 40.8897 2.54037  -2
  -5  14   2 40.8897 2.54037   1
   4 -14  -2 5.11857 2.55972  -2
   4 -14  -2 5.11857 2.55972   1
  -4  14   2 7.05765 1.59289  -2
  -4  14   2 7.05765 1.59289   1
   3 -14  -2 80.6949 4.13470  -2
   3 -14  -2 80.6949 4.13470   1
  -3  14   2 82.4619 2.44229  -2
  -3  14   2 82.4619 2.44229   1
   2 -14  -2 24.2532 2.18320  -2
   2 -14  -2 24.2532 2.18320   1
  -2  14   2 17.6076 1.18554  -2
  -2  14   2 17.6076 1.18554   1
   1 -14  -2 17.8846 2.66481  -2
   1 -14  -2 17.8846 2.66481   1
  -1  14   2 24.4934 1.10890  -2
  -1  14   2 24.4934 1.10890   1
   0 -14  -2 14.9049 1.36285  -2
   0 -14  -2 14.9049 1.36285   1
   0  14   2 12.4855 0.84105  -2
   0  14   2 12.4855 0.84105   1
  -1 -14  -2 66.1710 2.47458  -2
  -1 -14  -2 66.1710 2.47458   1
   1  14   2 56.1850 2.57749  -2
   1  14   2 56.1850 2.57749   1
  -2 -14  -2 47.6401 2.63968  -2
  -2 -14  -2 47.6401 2.63968   1
   2  14   2 47.6164 1.94856  -2
   2  14   2 47.6164 1.94856   1
  -3 -14  -2 27.0942 2.39856  -2
  -3 -14  -2 27.0942 2.39856   1
   3  14   2 24.7907 2.13272  -2
   3  14   2 24.7907 2.13272   1
  -4 -14  -2 72.3576 4.13460  -2
  -4 -14  -2 72.3576 4.13460   1
   4  14   2 72.1525 3.41617  -2
   4  14   2 72.1525 3.41617   1
  -5 -14  -2 0.25087 2.93529  -2
  -5 -14  -2 0.25087 2.93529   1
   5  14   2 -0.3851 2.01349  -2
   5  14   2 -0.3851 2.01349   1
  -6 -14  -2 73.3131 8.76588  -2
  -6 -14  -2 73.3131 8.76588   1
   6  14   2 80.7491 3.96215  -2
   6  14   2 80.7491 3.96215   1
  -7 -14  -2 45.2523 5.79701  -2
  -7 -14  -2 45.2523 5.79701   1
   7  14   2 35.0282 3.05710  -2
   7  14   2 35.0282 3.05710   1
   6 -15  -2 3.92216 4.00590  -2
   6 -15  -2 3.92216 4.00590   1
  -6  15   2 5.70144 4.92174  -2
  -6  15   2 5.70144 4.92174   1
   5 -15  -2 -2.6877 2.91160  -2
   5 -15  -2 -2.6877 2.91160   1
  -5  15   2 1.58327 2.75886  -2
  -5  15   2 1.58327 2.75886   1
   4 -15  -2 67.0450 3.37393  -2
   4 -15  -2 67.0450 3.37393   1
  -4  15   2 71.3444 3.80333  -2
  -4  15   2 71.3444 3.80333   1
   3 -15  -2 10.3245 2.35770  -2
   3 -15  -2 10.3245 2.35770   1
  -3  15   2 4.99847 1.65213  -2
  -3  15   2 4.99847 1.65213   1
   2 -15  -2 99.6202 3.48712  -2
   2 -15  -2 99.6202 3.48712   1
  -2  15   2 100.907 7.68523  -2
  -2  15   2 100.907 7.68523   1
   1 -15  -2 9.37644 1.66396  -2
   1 -15  -2 9.37644 1.66396   1
  -1  15   2 8.96015 1.28596  -2
  -1  15   2 8.96015 1.28596   1
   0 -15  -2 21.7991 2.12040  -2
   0 -15  -2 21.7991 2.12040   1
   0  15   2 20.1273 1.34959  -2
   0  15   2 20.1273 1.34959   1
  -1 -15  -2 21.8519 1.91989  -2
  -1 -15  -2 21.8519 1.91989   1
   1  15   2 15.0236 1.33958  -2
   1  15   2 15.0236 1.33958   1
  -2 -15  -2 13.1306 1.98354  -2
  -2 -15  -2 13.1306 1.98354   1
   2  15   2 14.6761 1.58231  -2
   2  15   2 14.6761 1.58231   1
  -3 -15  -2 73.8082 3.79320  -2
  -3 -15  -2 73.8082 3.79320   1
   3  15   2 74.7376 3.78069  -2
   3  15   2 74.7376 3.78069   1
  -4 -15  -2 26.6514 4.04114  -2
  -4 -15  -2 26.6514 4.04114   1
   4  15   2 19.1561 2.21785  -2
   4  15   2 19.1561 2.21785   1
  -5 -15  -2 60.4548 4.58435  -2
  -5 -15  -2 60.4548 4.58435   1
   5  15   2 63.2780 4.11432  -2
   5  15   2 63.2780 4.11432   1
   4 -16  -2 0.30054 2.30718  -2
   4 -16  -2 0.30054 2.30718   1
  -4  16   2 -3.7912 2.08185  -2
  -4  16   2 -3.7912 2.08185   1
   3 -16  -2 56.2797 3.85409  -2
   3 -16  -2 56.2797 3.85409   1
  -3  16   2 57.2390 4.48434  -2
  -3  16   2 57.2390 4.48434   1
   2 -16  -2 8.87682 2.12481  -2
   2 -16  -2 8.87682 2.12481   1
  -2  16   2 14.5785 2.87868  -2
  -2  16   2 14.5785 2.87868   1
   1 -16  -2 42.4757 2.99174  -2
   1 -16  -2 42.4757 2.99174   1
  -1  16   2 36.6185 3.27577  -2
  -1  16   2 36.6185 3.27577   1
   0 -16  -2 25.9569 3.77418  -2
   0 -16  -2 25.9569 3.77418   1
   0  16   2 19.5506 2.06930  -2
   0  16   2 19.5506 2.06930   1
  -1 -16  -2 9.02824 1.90673  -2
  -1 -16  -2 9.02824 1.90673   1
   1  16   2 9.39258 1.77794  -2
   1  16   2 9.39258 1.77794   1
  -2 -16  -2 21.0861 2.29740  -2
  -2 -16  -2 21.0861 2.29740   1
   2  16   2 16.6562 2.67196  -2
   2  16   2 16.6562 2.67196   1
  -3 -16  -2 7.21871 2.29397  -2
  -3 -16  -2 7.21871 2.29397   1
   3  16   2 4.69061 1.89507  -2
   3  16   2 4.69061 1.89507   1
  -4 -16  -2 123.895 9.16798  -2
  -4 -16  -2 123.895 9.16798   1
   4  16   2 120.272 6.69462  -2
   4  16   2 120.272 6.69462   1
 -13   0   3 5.65245 1.35396   1
 -12   0   3 45.1122 2.23982   1
 -11   0   3 0.95822 1.01576   1
 -10   0   3 2.72768 0.94604   1
  -9   0   3 4.91083 0.83576   1
  -8   0   3 1.37773 0.71215   1
  -7   0   3 939.478 14.1515   1
  -6   0   3 652.305 9.13852   1
  -5   0   3 103.042 1.80583   1
  -4   0   3 59.4142 1.19437   1
  -3   0   3 120.997 1.78470   1
  -2   0   3 247.083 3.19611   1
  -1   0   3 4131.73 166.865   1
   0   0   3 182.871 6.49443  -2
   0   0   3 182.871 6.49443   1
   1   0   3 237.983 2.93097   1
   2   0   3 536.211 5.88769   1
   3   0   3 693.004 7.85320   1
   4   0   3 10.1592 0.58594   1
   5   0   3 339.356 5.24929   1
   6   0   3 104.699 2.39557   1
   7   0   3 433.724 7.88185   1
   8   0   3 6.71044 1.09477   1
   9   0   3 34.5876 1.69738   1
  10   0   3 3.67727 1.22135   1
  11   0   3 9.40489 1.38657   1
  12   0   3 50.2300 2.56713   1
  13   0   3 13.1067 1.67008   1
  13  -1  -3 36.8973 2.29889   1
 -13   1   3 34.8758 2.10105   1
  12  -1  -3 16.0355 1.51222   1
 -12   1   3 17.2820 1.58930   1
  11  -1  -3 45.6702 2.22203   1
 -11   1   3 46.9161 2.23123   1
  10  -1  -3 53.9960 2.41383   1
 -10   1   3 62.8922 2.10020   1
   9  -1  -3 111.093 2.92466   1
  -9   1   3 115.733 2.81814   1
   8  -1  -3 29.3605 1.38858   1
  -8   1   3 24.2740 1.35633   1
   7  -1  -3 105.823 2.38543   1
  -7   1   3 97.2414 2.73990   1
   6  -1  -3 152.720 2.93532   1
  -6   1   3 151.274 2.76846   1
   5  -1  -3 93.5600 4.73513  -2
   5  -1  -3 93.5600 4.73513   1
  -5   1   3 53.2228 1.26714   1
   4  -1  -3 148.735 2.13036   1
  -4   1   3 135.035 1.93060   1
   3  -1  -3 199.466 2.67610   1
  -3   1   3 193.276 2.58335   1
   2  -1  -3 15.3193 1.85344  -2
   2  -1  -3 15.3193 1.85344   1
  -2   1   3 12.0856 2.49877  -2
  -2   1   3 12.0856 2.49877   1
   1  -1  -3 13.2048 2.41478  -2
   1  -1  -3 13.2048 2.41478   1
  -1   1   3 9.59861 2.36689  -2
  -1   1   3 9.59861 2.36689   1
   0  -1  -3 283.239 9.62439  -2
   0  -1  -3 283.239 9.62439   1
   0   1   3 284.832 9.65629  -2
   0   1   3 284.832 9.65629   1
  -1  -1  -3 390.866 13.0583  -2
  -1  -1  -3 390.866 13.0583   1
   1   1   3 319.579 15.3081  -2
   1   1   3 319.579 15.3081   1
  -2  -1  -3 267.987 13.0150  -2
  -2  -1  -3 267.987 13.0150   1
   2   1   3 172.247 2.06549   1
  -3  -1  -3 118.678 6.79855  -2
  -3  -1  -3 118.678 6.79855   1
   3   1   3 69.8931 1.16577   1
  -4  -1  -3 218.591 2.95224   1
   4   1   3 213.148 2.78850   1
  -5  -1  -3 133.190 8.30216  -2
  -5  -1  -3 133.190 8.30216   1
   5   1   3 82.7188 1.82740   1
  -6  -1  -3 358.771 6.20079   1
   6   1   3 376.005 6.41760   1
  -7  -1  -3 27.3459 1.65125   1
   7   1   3 23.2533 1.27999   1
  -8  -1  -3 192.510 4.26106   1
   8   1   3 207.519 3.95942   1
  -9  -1  -3 48.3750 1.97487   1
   9   1   3 49.2092 2.10040   1
 -10  -1  -3 50.6426 2.07907   1
  10   1   3 56.8223 2.52402   1
 -11  -1  -3 32.7836 2.04668   1
  11   1   3 34.6967 2.09630   1
 -12  -1  -3 7.60082 1.40701   1
  12   1   3 4.56418 1.42504   1
 -13  -1  -3 37.5236 2.34467   1
  13   1   3 43.9900 2.53479   1
  13  -2  -3 10.6582 1.44007   1
 -13   2   3 8.80017 1.39302   1
  12  -2  -3 110.476 3.22491   1
 -12   2   3 114.557 3.26838   1
  11  -2  -3 7.14102 1.20809   1
 -11   2   3 5.24483 1.09536   1
  10  -2  -3 86.1580 2.67878   1
 -10   2   3 90.8634 2.58692   1
   9  -2  -3 39.3156 1.89161   1
  -9   2   3 50.3361 1.99348   1
   8  -2  -3 3.02959 0.87366   1
  -8   2   3 2.00641 0.78010   1
   7  -2  -3 72.5679 1.88717   1
  -7   2   3 82.2194 1.94281   1
   6  -2  -3 3.77536 0.70886   1
  -6   2   3 2.62212 0.62122   1
   5  -2  -3 100.724 7.16707  -2
   5  -2  -3 100.724 7.16707   1
  -5   2   3 105.618 7.69427  -2
  -5   2   3 105.618 7.69427   1
   4  -2  -3 340.886 7.63780  -2
   4  -2  -3 340.886 7.63780   1
  -4   2   3 204.465 2.72505   1
   3  -2  -3 83.9914 2.39922  -2
   3  -2  -3 83.9914 2.39922   1
  -3   2   3 70.3669 3.81339  -2
  -3   2   3 70.3669 3.81339   1
   2  -2  -3 79.7059 2.16510  -2
   2  -2  -3 79.7059 2.16510   1
  -2   2   3 57.0217 2.06213  -2
  -2   2   3 57.0217 2.06213   1
   1  -2  -3 296.826 7.21070  -2
   1  -2  -3 296.826 7.21070   1
  -1   2   3 304.916 7.37916  -2
  -1   2   3 304.916 7.37916   1
   0  -2  -3 845.231 14.4072  -2
   0  -2  -3 845.231 14.4072   1
   0   2   3 744.142 19.6688  -2
   0   2   3 744.142 19.6688   1
  -1  -2  -3 1544.36 35.9762  -2
  -1  -2  -3 1544.36 35.9762   1
   1   2   3 1445.07 38.8216  -2
   1   2   3 1445.07 38.8216   1
  -2  -2  -3 736.918 19.7293  -2
  -2  -2  -3 736.918 19.7293   1
   2   2   3 677.378 15.7756  -2
   2   2   3 677.378 15.7756   1
  -3  -2  -3 167.305 4.69594  -2
  -3  -2  -3 167.305 4.69594   1
   3   2   3 167.498 8.79028  -2
   3   2   3 167.498 8.79028   1
  -4  -2  -3 70.0728 4.90081  -2
  -4  -2  -3 70.0728 4.90081   1
   4   2   3 61.3568 5.91351  -2
   4   2   3 61.3568 5.91351   1
  -5  -2  -3 671.775 9.14129   1
   5   2   3 1107.84 53.4531  -2
   5   2   3 1107.84 53.4531   1
  -6  -2  -3 59.8382 1.94743   1
   6   2   3 56.6111 1.62646   1
  -7  -2  -3 198.037 4.37596   1
   7   2   3 205.827 3.97522   1
  -8  -2  -3 52.6783 2.18456   1
   8   2   3 46.6150 1.94403   1
  -9  -2  -3 44.7643 2.20667   1
   9   2   3 41.3962 2.09893   1
 -10  -2  -3 31.6782 1.72337   1
  10   2   3 35.6208 2.04432   1
 -11  -2  -3 5.98265 1.13343   1
  11   2   3 6.08323 1.29790   1
 -12  -2  -3 28.9625 2.07531   1
  12   2   3 34.3830 2.21545   1
  13  -3  -3 13.6120 1.48851   1
 -13   3   3 12.4879 1.48968   1
  12  -3  -3 -2.0883 1.01470   1
 -12   3   3 1.88099 1.08681   1
  11  -3  -3 36.3923 1.95617   1
 -11   3   3 44.5963 2.18530   1
  10  -3  -3 63.8057 2.33211   1
 -10   3   3 66.7217 2.55820   1
   9  -3  -3 6.48781 1.02298   1
  -9   3   3 7.22643 1.05905   1
   8  -3  -3 8.80848 1.00769   1
  -8   3   3 7.69675 0.96177   1
   7  -3  -3 3.19855 0.55415   1
  -7   3   3 5.09464 0.82061   1
   6  -3  -3 63.5950 5.60277  -2
   6  -3  -3 63.5950 5.60277   1
  -6   3   3 45.0258 1.48679   1
   5  -3  -3 195.619 9.86827  -2
   5  -3  -3 195.619 9.86827   1
  -5   3   3 217.862 8.73709  -2
  -5   3   3 217.862 8.73709   1
   4  -3  -3 390.764 8.64876  -2
   4  -3  -3 390.764 8.64876   1
  -4   3   3 356.732 8.98746  -2
  -4   3   3 356.732 8.98746   1
   3  -3  -3 921.340 17.5797  -2
   3  -3  -3 921.340 17.5797   1
  -3   3   3 885.094 15.6593  -2
  -3   3   3 885.094 15.6593   1
   2  -3  -3 165.875 3.13492  -2
   2  -3  -3 165.875 3.13492   1
  -2   3   3 179.762 3.52409  -2
  -2   3   3 179.762 3.52409   1
   1  -3  -3 49.6258 1.14156  -2
   1  -3  -3 49.6258 1.14156   1
  -1   3   3 62.0188 1.52465  -2
  -1   3   3 62.0188 1.52465   1
   0  -3  -3 127.492 2.39806  -2
   0  -3  -3 127.492 2.39806   1
   0   3   3 134.202 2.02583  -2
   0   3   3 134.202 2.02583   1
  -1  -3  -3 202.171 3.76027  -2
  -1  -3  -3 202.171 3.76027   1
   1   3   3 206.742 3.30797  -2
   1   3   3 206.742 3.30797   1
  -2  -3  -3 158.195 3.48990  -2
  -2  -3  -3 158.195 3.48990   1
   2   3   3 139.528 2.90772  -2
   2   3   3 139.528 2.90772   1
  -3  -3  -3 270.914 5.70851  -2
  -3  -3  -3 270.914 5.70851   1
   3   3   3 291.000 10.5140  -2
   3   3   3 291.000 10.5140   1
  -4  -3  -3 334.602 11.8649  -2
  -4  -3  -3 334.602 11.8649   1
   4   3   3 333.168 12.0042  -2
   4   3   3 333.168 12.0042   1
  -5  -3  -3 182.474 9.86799  -2
  -5  -3  -3 182.474 9.86799   1
   5   3   3 180.348 11.0919  -2
   5   3   3 180.348 11.0919   1
  -6  -3  -3 74.5468 2.07472   1
   6   3   3 118.202 9.11944  -2
   6   3   3 118.202 9.11944   1
  -7  -3  -3 321.298 6.21067   1
   7   3   3 326.641 5.47660   1
  -8  -3  -3 49.1216 2.12808   1
   8   3   3 47.6340 2.05218   1
  -9  -3  -3 45.3563 2.04956   1
   9   3   3 54.9032 2.39674   1
 -10  -3  -3 20.2738 1.49683   1
  10   3   3 19.1166 1.50203   1
 -11  -3  -3 44.1815 2.04962   1
  11   3   3 44.2816 2.27754   1
 -12  -3  -3 1.42265 1.10819   1
  12   3   3 2.11504 1.17975   1
  13  -4  -3 13.7539 1.47860   1
 -13   4   3 13.1650 1.50169   1
  12  -4  -3 9.02438 1.24998   1
 -12   4   3 10.3488 1.33855   1
  11  -4  -3 59.2985 2.36506   1
 -11   4   3 54.1261 2.51272   1
  10  -4  -3 39.0048 1.91411   1
 -10   4   3 44.4455 2.10048   1
   9  -4  -3 2.26284 0.91839   1
  -9   4   3 1.38130 0.93614   1
   8  -4  -3 2.26724 0.76966   1
  -8   4   3 2.46463 0.81877   1
   7  -4  -3 26.4239 1.17831   1
  -7   4   3 26.8473 5.12489  -2
  -7   4   3 26.8473 5.12489   1
   6  -4  -3 72.2830 3.56859  -2
   6  -4  -3 72.2830 3.56859   1
  -6   4   3 76.7633 3.64711  -2
  -6   4   3 76.7633 3.64711   1
   5  -4  -3 270.293 6.96376  -2
   5  -4  -3 270.293 6.96376   1
  -5   4   3 245.319 7.68572  -2
  -5   4   3 245.319 7.68572   1
   4  -4  -3 160.638 3.68109  -2
   4  -4  -3 160.638 3.68109   1
  -4   4   3 177.161 4.61933  -2
  -4   4   3 177.161 4.61933   1
   3  -4  -3 204.855 3.63351  -2
   3  -4  -3 204.855 3.63351   1
  -3   4   3 200.463 3.31286  -2
  -3   4   3 200.463 3.31286   1
   2  -4  -3 171.951 2.64375  -2
   2  -4  -3 171.951 2.64375   1
  -2   4   3 159.522 2.64520  -2
  -2   4   3 159.522 2.64520   1
   1  -4  -3 92.7917 1.55235  -2
   1  -4  -3 92.7917 1.55235   1
  -1   4   3 97.1828 1.73995  -2
  -1   4   3 97.1828 1.73995   1
   0  -4  -3 249.988 3.63294  -2
   0  -4  -3 249.988 3.63294   1
   0   4   3 213.901 2.71587  -2
   0   4   3 213.901 2.71587   1
  -1  -4  -3 489.344 6.47724  -2
  -1  -4  -3 489.344 6.47724   1
   1   4   3 467.360 6.47124  -2
   1   4   3 467.360 6.47124   1
  -2  -4  -3 878.888 13.9694  -2
  -2  -4  -3 878.888 13.9694   1
   2   4   3 876.363 12.0375  -2
   2   4   3 876.363 12.0375   1
  -3  -4  -3 1144.94 16.7738  -2
  -3  -4  -3 1144.94 16.7738   1
   3   4   3 1197.27 19.4217  -2
   3   4   3 1197.27 19.4217   1
  -4  -4  -3 38.4056 1.72261  -2
  -4  -4  -3 38.4056 1.72261   1
   4   4   3 34.5075 1.68667  -2
   4   4   3 34.5075 1.68667   1
  -5  -4  -3 220.738 6.97609  -2
  -5  -4  -3 220.738 6.97609   1
   5   4   3 219.883 11.7638  -2
   5   4   3 219.883 11.7638   1
  -6  -4  -3 147.411 6.15307  -2
  -6  -4  -3 147.411 6.15307   1
   6   4   3 136.604 6.40939  -2
   6   4   3 136.604 6.40939   1
  -7  -4  -3 34.4478 1.55535   1
   7   4   3 37.6835 1.38626   1
  -8  -4  -3 69.3131 2.25634   1
   8   4   3 61.9440 2.20586   1
  -9  -4  -3 5.88541 0.98528   1
   9   4   3 8.20859 1.15982   1
 -10  -4  -3 61.3782 2.26173   1
  10   4   3 72.4737 2.71250   1
 -11  -4  -3 11.9563 1.52261   1
  11   4   3 11.6727 1.46889   1
 -12  -4  -3 17.8248 1.60481   1
  12   4   3 14.9285 1.68730   1
  13  -5  -3 2.05941 2.95582   1
 -13   5   3 -1.4290 2.66779   1
  12  -5  -3 35.0189 2.08982   1
 -12   5   3 33.3286 2.07965   1
  11  -5  -3 19.7379 1.50117   1
 -11   5   3 28.2759 1.83283   1
  10  -5  -3 27.1378 1.62518   1
 -10   5   3 23.5416 1.63984   1
   9  -5  -3 28.2450 1.45937   1
  -9   5   3 29.9609 2.13563   1
   8  -5  -3 82.9436 2.30090   1
  -8   5   3 98.0118 8.83204  -2
  -8   5   3 98.0118 8.83204   1
   7  -5  -3 14.0984 0.95220   1
  -7   5   3 21.9163 2.49400  -2
  -7   5   3 21.9163 2.49400   1
   6  -5  -3 234.481 9.20528  -2
   6  -5  -3 234.481 9.20528   1
  -6   5   3 239.037 7.76843  -2
  -6   5   3 239.037 7.76843   1
   5  -5  -3 81.8030 1.96294  -2
   5  -5  -3 81.8030 1.96294   1
  -5   5   3 93.4859 3.00583  -2
  -5   5   3 93.4859 3.00583   1
   4  -5  -3 97.2049 1.91006  -2
   4  -5  -3 97.2049 1.91006   1
  -4   5   3 71.9518 2.29919  -2
  -4   5   3 71.9518 2.29919   1
   3  -5  -3 108.515 1.73585  -2
   3  -5  -3 108.515 1.73585   1
  -3   5   3 110.914 1.95073  -2
  -3   5   3 110.914 1.95073   1
   2  -5  -3 230.322 3.53111  -2
   2  -5  -3 230.322 3.53111   1
  -2   5   3 234.477 3.28118  -2
  -2   5   3 234.477 3.28118   1
  -2   5   3 311.822 15.1552  -2
  -2   5   3 311.822 15.1552  -2
  -2   5   3 311.822 15.1552   1
   1  -5  -3 229.344 3.57046  -2
   1  -5  -3 229.344 3.57046   1
  -1   5   3 197.446 2.59858  -2
  -1   5   3 197.446 2.59858   1
   0  -5  -3 69.0733 1.19881  -2
   0  -5  -3 69.0733 1.19881   1
   0   5   3 64.1913 0.96598  -2
   0   5   3 64.1913 0.96598   1
  -1  -5  -3 133.122 2.02384  -2
  -1  -5  -3 133.122 2.02384   1
   1   5   3 134.540 1.70351  -2
   1   5   3 134.540 1.70351   1
  -2  -5  -3 194.211 3.42052  -2
  -2  -5  -3 194.211 3.42052   1
   2   5   3 178.153 2.41164  -2
   2   5   3 178.153 2.41164   1
  -3  -5  -3 62.8579 1.63096  -2
  -3  -5  -3 62.8579 1.63096   1
   3   5   3 64.5898 1.50587  -2
   3   5   3 64.5898 1.50587   1
  -4  -5  -3 729.879 11.9595  -2
  -4  -5  -3 729.879 11.9595   1
   4   5   3 699.005 12.2559  -2
   4   5   3 699.005 12.2559   1
  -5  -5  -3 27.3523 1.56584  -2
  -5  -5  -3 27.3523 1.56584   1
   5   5   3 39.7754 2.26194  -2
   5   5   3 39.7754 2.26194   1
  -6  -5  -3 243.892 13.0223  -2
  -6  -5  -3 243.892 13.0223   1
   6   5   3 256.648 10.2036  -2
   6   5   3 256.648 10.2036   1
  -7  -5  -3 128.854 2.71737   1
   7   5   3 131.266 2.78661   1
  -8  -5  -3 3.46575 1.09742   1
   8   5   3 5.47216 0.96801   1
  -9  -5  -3 33.0813 1.57479   1
   9   5   3 39.5236 2.00263   1
 -10  -5  -3 8.66799 1.06964   1
  10   5   3 7.58986 1.26122   1
 -11  -5  -3 35.8791 1.75351   1
  11   5   3 38.3209 2.14135   1
 -12  -5  -3 6.36195 1.28228   1
  12   5   3 7.59162 1.45809   1
  12  -6  -3 6.62732 1.34876   1
 -12   6   3 12.5730 1.48812   1
  11  -6  -3 48.0287 2.01472   1
 -11   6   3 45.1274 2.20639   1
  10  -6  -3 0.97447 0.78444   1
 -10   6   3 1.45560 0.99489   1
   9  -6  -3 113.198 2.71618   1
  -9   6   3 107.707 2.74815   1
   8  -6  -3 12.0471 0.99277   1
  -8   6   3 9.74102 3.18238  -2
  -8   6   3 9.74102 3.18238   1
   7  -6  -3 166.880 11.5699  -2
   7  -6  -3 166.880 11.5699   1
  -7   6   3 142.404 5.61171  -2
  -7   6   3 142.404 5.61171   1
   6  -6  -3 43.3591 2.80287  -2
   6  -6  -3 43.3591 2.80287   1
  -6   6   3 45.0982 2.22823  -2
  -6   6   3 45.0982 2.22823   1
   5  -6  -3 155.411 3.13660  -2
   5  -6  -3 155.411 3.13660   1
  -5   6   3 152.422 4.67612  -2
  -5   6   3 152.422 4.67612   1
   4  -6  -3 47.8252 1.51078  -2
   4  -6  -3 47.8252 1.51078   1
  -4   6   3 35.4268 1.73398  -2
  -4   6   3 35.4268 1.73398   1
   3  -6  -3 850.030 11.2911  -2
   3  -6  -3 850.030 11.2911   1
  -3   6   3 835.153 12.2423  -2
  -3   6   3 835.153 12.2423   1
   2  -6  -3 226.127 3.84816  -2
   2  -6  -3 226.127 3.84816   1
  -2   6   3 225.405 3.08681  -2
  -2   6   3 225.405 3.08681   1
   1  -6  -3 65.7441 1.49309  -2
   1  -6  -3 65.7441 1.49309   1
  -1   6   3 60.7747 1.02046  -2
  -1   6   3 60.7747 1.02046   1
   0  -6  -3 70.9270 1.27006  -2
   0  -6  -3 70.9270 1.27006   1
   0   6   3 70.1249 1.06113  -2
   0   6   3 70.1249 1.06113   1
  -1  -6  -3 162.748 2.49932  -2
  -1  -6  -3 162.748 2.49932   1
   1   6   3 155.559 2.27600  -2
   1   6   3 155.559 2.27600   1
  -2  -6  -3 66.9777 1.54579  -2
  -2  -6  -3 66.9777 1.54579   1
   2   6   3 83.3499 1.24055  -2
   2   6   3 83.3499 1.24055   1
  -3  -6  -3 702.420 11.8895  -2
  -3  -6  -3 702.420 11.8895   1
   3   6   3 665.969 8.39954  -2
   3   6   3 665.969 8.39954   1
  -4  -6  -3 41.6373 1.89563  -2
  -4  -6  -3 41.6373 1.89563   1
   4   6   3 42.8480 1.27064  -2
   4   6   3 42.8480 1.27064   1
  -5  -6  -3 314.942 12.3287  -2
  -5  -6  -3 314.942 12.3287   1
   5   6   3 333.284 8.86302  -2
   5   6   3 333.284 8.86302   1
  -6  -6  -3 20.4806 2.03395  -2
  -6  -6  -3 20.4806 2.03395   1
   6   6   3 19.6829 2.07513  -2
   6   6   3 19.6829 2.07513   1
  -7  -6  -3 12.3703 0.89796   1
   7   6   3 8.87172 0.89889   1
  -8  -6  -3 12.2592 1.03952   1
   8   6   3 21.6726 4.50462  -2
   8   6   3 21.6726 4.50462   1
  -9  -6  -3 40.1915 1.96775   1
   9   6   3 39.3373 1.83017   1
 -10  -6  -3 16.6302 1.27181   1
  10   6   3 17.4669 1.51339   1
 -11  -6  -3 -0.2493 0.87958   1
  11   6   3 -0.2082 1.05884   1
 -12  -6  -3 27.4745 2.13350   1
  12   6   3 32.8431 2.23262   1
  12  -7  -3 22.6788 1.78582   1
 -12   7   3 22.3654 1.67069   1
  11  -7  -3 2.15196 0.96630   1
 -11   7   3 -0.4904 0.96136   1
  10  -7  -3 50.9680 2.07381   1
 -10   7   3 51.3181 2.20182   1
   9  -7  -3 3.30403 0.52828   1
  -9   7   3 6.31618 4.44826  -2
  -9   7   3 6.31618 4.44826   1
   8  -7  -3 137.655 2.90546   1
  -8   7   3 180.653 8.47976  -2
  -8   7   3 180.653 8.47976   1
   7  -7  -3 101.003 8.98793  -2
   7  -7  -3 101.003 8.98793   1
  -7   7   3 98.3435 4.40401  -2
  -7   7   3 98.3435 4.40401   1
   6  -7  -3 55.4998 3.59442  -2
   6  -7  -3 55.4998 3.59442   1
  -6   7   3 48.6297 2.31999  -2
  -6   7   3 48.6297 2.31999   1
   5  -7  -3 0.92705 1.09974  -2
   5  -7  -3 0.92705 1.09974   1
  -5   7   3 2.35203 1.15904  -2
  -5   7   3 2.35203 1.15904   1
   4  -7  -3 68.3528 1.72247  -2
   4  -7  -3 68.3528 1.72247   1
  -4   7   3 67.6844 1.87155  -2
  -4   7   3 67.6844 1.87155   1
   3  -7  -3 72.1539 2.28919  -2
   3  -7  -3 72.1539 2.28919   1
  -3   7   3 57.3779 1.37489  -2
  -3   7   3 57.3779 1.37489   1
   2  -7  -3 146.496 3.25296  -2
   2  -7  -3 146.496 3.25296   1
  -2   7   3 155.791 2.27028  -2
  -2   7   3 155.791 2.27028   1
   1  -7  -3 38.0346 0.99496  -2
   1  -7  -3 38.0346 0.99496   1
  -1   7   3 33.4174 0.67095  -2
  -1   7   3 33.4174 0.67095   1
   0  -7  -3 48.9475 1.12186  -2
   0  -7  -3 48.9475 1.12186   1
   0   7   3 46.1762 0.82015  -2
   0   7   3 46.1762 0.82015   1
  -1  -7  -3 48.4604 1.22035  -2
  -1  -7  -3 48.4604 1.22035   1
   1   7   3 32.1136 1.13315  -2
   1   7   3 32.1136 1.13315   1
  -2  -7  -3 258.615 4.23021  -2
  -2  -7  -3 258.615 4.23021   1
   2   7   3 263.415 3.61287  -2
   2   7   3 263.415 3.61287   1
  -3  -7  -3 240.053 4.34476  -2
  -3  -7  -3 240.053 4.34476   1
   3   7   3 249.978 3.60936  -2
   3   7   3 249.978 3.60936   1
  -4  -7  -3 322.298 5.84591  -2
  -4  -7  -3 322.298 5.84591   1
   4   7   3 318.005 4.87466  -2
   4   7   3 318.005 4.87466   1
  -5  -7  -3 45.3153 3.88538  -2
  -5  -7  -3 45.3153 3.88538   1
   5   7   3 35.1326 1.47108  -2
   5   7   3 35.1326 1.47108   1
  -6  -7  -3 237.296 10.3757  -2
  -6  -7  -3 237.296 10.3757   1
   6   7   3 232.983 6.05591  -2
   6   7   3 232.983 6.05591   1
  -7  -7  -3 34.6300 1.20893   1
   7   7   3 54.1931 3.15568  -2
   7   7   3 54.1931 3.15568   1
  -8  -7  -3 17.2325 1.06421   1
   8   7   3 23.3372 2.69111  -2
   8   7   3 23.3372 2.69111   1
  -9  -7  -3 8.98127 0.98872   1
   9   7   3 13.5081 1.28883   1
 -10  -7  -3 3.58561 0.81845   1
  10   7   3 1.68737 1.03588   1
 -11  -7  -3 44.0014 2.41149   1
  11   7   3 37.1304 2.11569   1
  11  -8  -3 13.7575 1.78852   1
 -11   8   3 16.7770 1.53633   1
  10  -8  -3 17.0299 1.37872   1
 -10   8   3 15.9364 1.44042   1
   9  -8  -3 156.801 3.35470   1
  -9   8   3 203.895 12.7643  -2
  -9   8   3 203.895 12.7643   1
   8  -8  -3 2.51663 0.83447   1
  -8   8   3 1.82778 0.92896   1
   7  -8  -3 38.0672 6.91069  -2
   7  -8  -3 38.0672 6.91069   1
  -7   8   3 46.7155 3.03670  -2
  -7   8   3 46.7155 3.03670   1
   6  -8  -3 55.3232 3.59080  -2
   6  -8  -3 55.3232 3.59080   1
  -6   8   3 57.7318 2.58531  -2
  -6   8   3 57.7318 2.58531   1
   5  -8  -3 14.5530 1.23601  -2
   5  -8  -3 14.5530 1.23601   1
  -5   8   3 11.6548 1.28235  -2
  -5   8   3 11.6548 1.28235   1
   4  -8  -3 59.0053 2.74870  -2
   4  -8  -3 59.0053 2.74870   1
  -4   8   3 46.4599 1.44447  -2
  -4   8   3 46.4599 1.44447   1
   3  -8  -3 122.104 2.90019  -2
   3  -8  -3 122.104 2.90019   1
  -3   8   3 128.686 2.12184  -2
  -3   8   3 128.686 2.12184   1
   2  -8  -3 174.010 4.43992  -2
   2  -8  -3 174.010 4.43992   1
  -2   8   3 150.862 1.92872  -2
  -2   8   3 150.862 1.92872   1
   1  -8  -3 293.553 4.74918  -2
   1  -8  -3 293.553 4.74918   1
  -1   8   3 277.577 3.51362  -2
  -1   8   3 277.577 3.51362   1
   0  -8  -3 106.734 1.96898  -2
   0  -8  -3 106.734 1.96898   1
   0   8   3 123.825 2.08116  -2
   0   8   3 123.825 2.08116   1
  -1  -8  -3 226.997 4.00516  -2
  -1  -8  -3 226.997 4.00516   1
   1   8   3 245.296 4.30323  -2
   1   8   3 245.296 4.30323   1
  -2  -8  -3 177.525 2.89573  -2
  -2  -8  -3 177.525 2.89573   1
   2   8   3 172.936 3.39503  -2
   2   8   3 172.936 3.39503   1
  -3  -8  -3 135.670 2.90384  -2
  -3  -8  -3 135.670 2.90384   1
   3   8   3 125.293 2.55243  -2
   3   8   3 125.293 2.55243   1
  -4  -8  -3 4.68731 1.21963  -2
  -4  -8  -3 4.68731 1.21963   1
   4   8   3 3.87161 0.67458  -2
   4   8   3 3.87161 0.67458   1
  -5  -8  -3 208.405 7.80454  -2
  -5  -8  -3 208.405 7.80454   1
   5   8   3 204.706 3.75903  -2
   5   8   3 204.706 3.75903   1
  -6  -8  -3 7.66106 3.08889  -2
  -6  -8  -3 7.66106 3.08889   1
   6   8   3 15.4060 1.19985  -2
   6   8   3 15.4060 1.19985   1
  -7  -8  -3 32.1657 1.58013   1
   7   8   3 60.2343 3.75815  -2
   7   8   3 60.2343 3.75815   1
  -8  -8  -3 25.1398 1.36300   1
   8   8   3 41.0897 3.43806  -2
   8   8   3 41.0897 3.43806   1
  -9  -8  -3 18.8670 1.34119   1
   9   8   3 22.0271 5.95302  -2
   9   8   3 22.0271 5.95302   1
 -10  -8  -3 39.7489 2.27308   1
  10   8   3 36.5075 1.98248   1
 -11  -8  -3 2.13851 1.54812   1
  11   8   3 3.18739 1.13859   1
  11  -9  -3 13.0734 1.90007   1
 -11   9   3 11.9683 1.33618   1
  10  -9  -3 69.3837 3.37993   1
 -10   9   3 80.2659 7.89412  -2
 -10   9   3 80.2659 7.89412   1
   9  -9  -3 23.6041 1.47903   1
  -9   9   3 30.6050 3.34670  -2
  -9   9   3 30.6050 3.34670   1
   8  -9  -3 139.587 3.46404   1
  -8   9   3 195.346 9.42331  -2
  -8   9   3 195.346 9.42331   1
   7  -9  -3 13.2810 3.20629  -2
   7  -9  -3 13.2810 3.20629   1
  -7   9   3 6.29651 2.28227  -2
  -7   9   3 6.29651 2.28227   1
   6  -9  -3 27.9373 2.41506  -2
   6  -9  -3 27.9373 2.41506   1
  -6   9   3 34.6284 2.11867  -2
  -6   9   3 34.6284 2.11867   1
   5  -9  -3 21.5169 2.32742  -2
   5  -9  -3 21.5169 2.32742   1
  -5   9   3 15.9831 1.42034  -2
  -5   9   3 15.9831 1.42034   1
   4  -9  -3 46.2245 2.27491  -2
   4  -9  -3 46.2245 2.27491   1
  -4   9   3 53.5944 1.86386  -2
  -4   9   3 53.5944 1.86386   1
   3  -9  -3 133.035 3.15145  -2
   3  -9  -3 133.035 3.15145   1
  -3   9   3 110.171 1.84562  -2
  -3   9   3 110.171 1.84562   1
   2  -9  -3 131.390 3.02434  -2
   2  -9  -3 131.390 3.02434   1
  -2   9   3 129.261 1.89792  -2
  -2   9   3 129.261 1.89792   1
   1  -9  -3 482.150 8.10165  -2
   1  -9  -3 482.150 8.10165   1
  -1   9   3 461.251 5.95156  -2
  -1   9   3 461.251 5.95156   1
   0  -9  -3 126.769 2.73334  -2
   0  -9  -3 126.769 2.73334   1
   0   9   3 122.680 2.04691  -2
   0   9   3 122.680 2.04691   1
  -1  -9  -3 428.428 7.01457  -2
  -1  -9  -3 428.428 7.01457   1
   1   9   3 441.538 8.24544  -2
   1   9   3 441.538 8.24544   1
  -2  -9  -3 141.337 3.40432  -2
  -2  -9  -3 141.337 3.40432   1
   2   9   3 145.723 2.84115  -2
   2   9   3 145.723 2.84115   1
  -3  -9  -3 189.766 4.43439  -2
  -3  -9  -3 189.766 4.43439   1
   3   9   3 187.671 3.72717  -2
   3   9   3 187.671 3.72717   1
  -4  -9  -3 47.0109 2.31576  -2
  -4  -9  -3 47.0109 2.31576   1
   4   9   3 54.0480 1.45094  -2
   4   9   3 54.0480 1.45094   1
  -5  -9  -3 35.0353 2.94957  -2
  -5  -9  -3 35.0353 2.94957   1
   5   9   3 32.3281 1.12583  -2
   5   9   3 32.3281 1.12583   1
  -6  -9  -3 6.29861 3.25047  -2
  -6  -9  -3 6.29861 3.25047   1
   6   9   3 18.0176 1.35008  -2
   6   9   3 18.0176 1.35008   1
  -7  -9  -3 93.9809 7.85723  -2
  -7  -9  -3 93.9809 7.85723   1
   7   9   3 84.0277 3.75338  -2
   7   9   3 84.0277 3.75338   1
  -8  -9  -3 57.5377 1.95557   1
   8   9   3 79.2668 5.23588  -2
   8   9   3 79.2668 5.23588   1
  -9  -9  -3 10.4187 1.36636   1
   9   9   3 -1.9157 4.44918  -2
   9   9   3 -1.9157 4.44918   1
 -10  -9  -3 31.9051 2.41273   1
  10   9   3 30.4101 1.95299   1
  10 -10  -3 37.2370 2.31154   1
 -10  10   3 54.0113 7.57503  -2
 -10  10   3 54.0113 7.57503   1
   9 -10  -3 73.3756 2.88826   1
  -9  10   3 106.309 6.94069  -2
  -9  10   3 106.309 6.94069   1
   8 -10  -3 8.33879 1.10126   1
  -8  10   3 16.4701 3.93883  -2
  -8  10   3 16.4701 3.93883   1
   7 -10  -3 297.186 13.1402  -2
   7 -10  -3 297.186 13.1402   1
  -7  10   3 269.930 7.86951  -2
  -7  10   3 269.930 7.86951   1
   6 -10  -3 171.422 8.38616  -2
   6 -10  -3 171.422 8.38616   1
  -6  10   3 161.689 4.56930  -2
  -6  10   3 161.689 4.56930   1
   5 -10  -3 50.7052 2.75206  -2
   5 -10  -3 50.7052 2.75206   1
  -5  10   3 37.6399 1.49020  -2
  -5  10   3 37.6399 1.49020   1
   4 -10  -3 20.7321 1.74053  -2
   4 -10  -3 20.7321 1.74053   1
  -4  10   3 15.5219 1.07034  -2
  -4  10   3 15.5219 1.07034   1
   3 -10  -3 134.688 3.20836  -2
   3 -10  -3 134.688 3.20836   1
  -3  10   3 130.459 2.37805  -2
  -3  10   3 130.459 2.37805   1
   2 -10  -3 -0.7245 0.91662  -2
   2 -10  -3 -0.7245 0.91662   1
  -2  10   3 1.22619 0.46681  -2
  -2  10   3 1.22619 0.46681   1
   1 -10  -3 250.865 5.41855  -2
   1 -10  -3 250.865 5.41855   1
  -1  10   3 240.917 3.95042  -2
  -1  10   3 240.917 3.95042   1
   0 -10  -3 255.917 4.25231  -2
   0 -10  -3 255.917 4.25231   1
   0  10   3 244.739 3.63159  -2
   0  10   3 244.739 3.63159   1
  -1 -10  -3 144.248 2.97832  -2
  -1 -10  -3 144.248 2.97832   1
   1  10   3 147.306 3.25616  -2
   1  10   3 147.306 3.25616   1
  -2 -10  -3 48.4069 1.75176  -2
  -2 -10  -3 48.4069 1.75176   1
   2  10   3 49.4665 1.20348  -2
   2  10   3 49.4665 1.20348   1
  -3 -10  -3 5.92540 1.34231  -2
  -3 -10  -3 5.92540 1.34231   1
   3  10   3 10.7313 0.78845  -2
   3  10   3 10.7313 0.78845   1
  -4 -10  -3 198.831 6.01572  -2
  -4 -10  -3 198.831 6.01572   1
   4  10   3 188.011 4.74449  -2
   4  10   3 188.011 4.74449   1
  -5 -10  -3 0.47131 2.14343  -2
  -5 -10  -3 0.47131 2.14343   1
   5  10   3 10.0788 1.09892  -2
   5  10   3 10.0788 1.09892   1
  -6 -10  -3 21.8764 3.87286  -2
  -6 -10  -3 21.8764 3.87286   1
   6  10   3 23.5467 1.38017  -2
   6  10   3 23.5467 1.38017   1
  -7 -10  -3 24.4163 4.10022  -2
  -7 -10  -3 24.4163 4.10022   1
   7  10   3 15.3009 1.83874  -2
   7  10   3 15.3009 1.83874   1
  -8 -10  -3 59.7479 2.73489   1
   8  10   3 92.2839 4.77749  -2
   8  10   3 92.2839 4.77749   1
  -9 -10  -3 27.5726 2.38130   1
   9  10   3 36.5834 5.01419  -2
   9  10   3 36.5834 5.01419   1
 -10 -10  -3 12.0196 1.90488   1
  10  10   3 5.59832 1.23997   1
  10 -11  -3 2.78088 1.46003   1
 -10  11   3 11.2325 5.21934  -2
 -10  11   3 11.2325 5.21934   1
   9 -11  -3 3.79716 1.26956   1
  -9  11   3 8.06009 5.49397  -2
  -9  11   3 8.06009 5.49397   1
   8 -11  -3 244.260 11.2560  -2
   8 -11  -3 244.260 11.2560   1
  -8  11   3 200.762 7.73335  -2
  -8  11   3 200.762 7.73335   1
   7 -11  -3 18.1363 3.12761  -2
   7 -11  -3 18.1363 3.12761   1
  -7  11   3 20.4379 2.92702  -2
  -7  11   3 20.4379 2.92702   1
   6 -11  -3 330.927 9.89833  -2
   6 -11  -3 330.927 9.89833   1
  -6  11   3 296.173 6.66595  -2
  -6  11   3 296.173 6.66595   1
   5 -11  -3 53.8336 2.52058  -2
   5 -11  -3 53.8336 2.52058   1
  -5  11   3 48.7509 1.71493  -2
  -5  11   3 48.7509 1.71493   1
   4 -11  -3 82.2369 2.86294  -2
   4 -11  -3 82.2369 2.86294   1
  -4  11   3 94.2287 2.45661  -2
  -4  11   3 94.2287 2.45661   1
   3 -11  -3 70.0211 2.75265  -2
   3 -11  -3 70.0211 2.75265   1
  -3  11   3 72.1668 1.63954  -2
  -3  11   3 72.1668 1.63954   1
   2 -11  -3 191.029 4.50242  -2
   2 -11  -3 191.029 4.50242   1
  -2  11   3 173.637 2.76516  -2
  -2  11   3 173.637 2.76516   1
   1 -11  -3 96.4995 2.17535  -2
   1 -11  -3 96.4995 2.17535   1
  -1  11   3 101.994 1.74429  -2
  -1  11   3 101.994 1.74429   1
   0 -11  -3 338.666 7.22582  -2
   0 -11  -3 338.666 7.22582   1
   0  11   3 314.012 4.56726  -2
   0  11   3 314.012 4.56726   1
  -1 -11  -3 81.0627 2.26246  -2
  -1 -11  -3 81.0627 2.26246   1
   1  11   3 79.4977 2.02884  -2
   1  11   3 79.4977 2.02884   1
  -2 -11  -3 77.8175 2.23322  -2
  -2 -11  -3 77.8175 2.23322   1
   2  11   3 63.4938 1.68425  -2
   2  11   3 63.4938 1.68425   1
  -3 -11  -3 45.2730 2.24302  -2
  -3 -11  -3 45.2730 2.24302   1
   3  11   3 44.3773 1.53058  -2
   3  11   3 44.3773 1.53058   1
  -4 -11  -3 0.94879 1.52895  -2
  -4 -11  -3 0.94879 1.52895   1
   4  11   3 3.93369 1.29333  -2
   4  11   3 3.93369 1.29333   1
  -5 -11  -3 12.9653 2.54347  -2
  -5 -11  -3 12.9653 2.54347   1
   5  11   3 12.8082 1.49937  -2
   5  11   3 12.8082 1.49937   1
  -6 -11  -3 19.4337 3.26647  -2
  -6 -11  -3 19.4337 3.26647   1
   6  11   3 17.1783 1.31296  -2
   6  11   3 17.1783 1.31296   1
  -7 -11  -3 22.9265 4.19350  -2
  -7 -11  -3 22.9265 4.19350   1
   7  11   3 26.1754 1.78611  -2
   7  11   3 26.1754 1.78611   1
  -8 -11  -3 111.001 7.21158  -2
  -8 -11  -3 111.001 7.21158   1
   8  11   3 117.868 4.64932  -2
   8  11   3 117.868 4.64932   1
  -9 -11  -3 23.0402 2.13202   1
   9  11   3 23.2274 4.45701  -2
   9  11   3 23.2274 4.45701   1
   9 -12  -3 16.4922 2.29520   1
  -9  12   3 28.6687 3.51458  -2
  -9  12   3 28.6687 3.51458   1
   8 -12  -3 3.78150 2.95123  -2
   8 -12  -3 3.78150 2.95123   1
  -8  12   3 3.59132 2.65234  -2
  -8  12   3 3.59132 2.65234   1
   7 -12  -3 251.800 9.51559  -2
   7 -12  -3 251.800 9.51559   1
  -7  12   3 231.566 8.37414  -2
  -7  12   3 231.566 8.37414   1
   6 -12  -3 53.6944 4.08707  -2
   6 -12  -3 53.6944 4.08707   1
  -6  12   3 44.6593 2.22853  -2
  -6  12   3 44.6593 2.22853   1
   5 -12  -3 92.2878 3.71860  -2
   5 -12  -3 92.2878 3.71860   1
  -5  12   3 68.1637 3.15291  -2
  -5  12   3 68.1637 3.15291   1
   4 -12  -3 28.7321 2.05290  -2
   4 -12  -3 28.7321 2.05290   1
  -4  12   3 33.0042 1.51329  -2
  -4  12   3 33.0042 1.51329   1
   3 -12  -3 33.1544 2.47802  -2
   3 -12  -3 33.1544 2.47802   1
  -3  12   3 30.8001 1.41243  -2
  -3  12   3 30.8001 1.41243   1
   2 -12  -3 27.7530 1.63839  -2
   2 -12  -3 27.7530 1.63839   1
  -2  12   3 29.2488 1.01273  -2
  -2  12   3 29.2488 1.01273   1
   1 -12  -3 127.491 3.29513  -2
   1 -12  -3 127.491 3.29513   1
  -1  12   3 119.988 2.08525  -2
  -1  12   3 119.988 2.08525   1
   0 -12  -3 63.9948 1.91919  -2
   0 -12  -3 63.9948 1.91919   1
   0  12   3 66.9089 1.57397  -2
   0  12   3 66.9089 1.57397   1
  -1 -12  -3 116.580 2.85920  -2
  -1 -12  -3 116.580 2.85920   1
   1  12   3 108.211 2.66659  -2
   1  12   3 108.211 2.66659   1
  -2 -12  -3 22.3401 1.55902  -2
  -2 -12  -3 22.3401 1.55902   1
   2  12   3 20.9628 1.31600  -2
   2  12   3 20.9628 1.31600   1
  -3 -12  -3 40.8459 2.21063  -2
  -3 -12  -3 40.8459 2.21063   1
   3  12   3 28.8802 1.19864  -2
   3  12   3 28.8802 1.19864   1
  -4 -12  -3 25.8861 2.24893  -2
  -4 -12  -3 25.8861 2.24893   1
   4  12   3 29.1408 1.94296  -2
   4  12   3 29.1408 1.94296   1
  -5 -12  -3 2.31007 2.76165  -2
  -5 -12  -3 2.31007 2.76165   1
   5  12   3 3.24411 1.60815  -2
   5  12   3 3.24411 1.60815   1
  -6 -12  -3 41.5534 3.91033  -2
  -6 -12  -3 41.5534 3.91033   1
   6  12   3 36.3531 2.28019  -2
   6  12   3 36.3531 2.28019   1
  -7 -12  -3 100.820 5.71956  -2
  -7 -12  -3 100.820 5.71956   1
   7  12   3 95.8546 2.60800  -2
   7  12   3 95.8546 2.60800   1
  -8 -12  -3 40.2949 8.29715  -2
  -8 -12  -3 40.2949 8.29715   1
   8  12   3 49.3746 2.66589  -2
   8  12   3 49.3746 2.66589   1
  -9 -12  -3 43.0753 4.86531   1
   9  12   3 38.7715 7.13054  -2
   9  12   3 38.7715 7.13054   1
   8 -13  -3 80.1492 5.28917   1
  -8  13   3 134.285 5.22087  -2
  -8  13   3 134.285 5.22087   1
   7 -13  -3 9.14970 3.83251  -2
   7 -13  -3 9.14970 3.83251   1
  -7  13   3 6.82668 2.13330  -2
  -7  13   3 6.82668 2.13330   1
   6 -13  -3 32.7782 4.89373  -2
   6 -13  -3 32.7782 4.89373   1
  -6  13   3 27.9351 1.76696  -2
  -6  13   3 27.9351 1.76696   1
   5 -13  -3 6.14577 2.43885  -2
   5 -13  -3 6.14577 2.43885   1
  -5  13   3 8.16701 1.57008  -2
  -5  13   3 8.16701 1.57008   1
   4 -13  -3 33.9621 2.92535  -2
   4 -13  -3 33.9621 2.92535   1
  -4  13   3 33.6449 2.60999  -2
  -4  13   3 33.6449 2.60999   1
   3 -13  -3 60.7682 2.87875  -2
   3 -13  -3 60.7682 2.87875   1
  -3  13   3 61.3131 2.43933  -2
  -3  13   3 61.3131 2.43933   1
   2 -13  -3 100.841 3.21806  -2
   2 -13  -3 100.841 3.21806   1
  -2  13   3 98.8701 2.49516  -2
  -2  13   3 98.8701 2.49516   1
   1 -13  -3 116.337 3.19066  -2
   1 -13  -3 116.337 3.19066   1
  -1  13   3 112.638 2.35732  -2
  -1  13   3 112.638 2.35732   1
   0 -13  -3 26.0831 1.45181  -2
   0 -13  -3 26.0831 1.45181   1
   0  13   3 25.7456 0.83474  -2
   0  13   3 25.7456 0.83474   1
  -1 -13  -3 90.8685 3.04166  -2
  -1 -13  -3 90.8685 3.04166   1
   1  13   3 76.8109 2.70770  -2
   1  13   3 76.8109 2.70770   1
  -2 -13  -3 5.28303 1.59525  -2
  -2 -13  -3 5.28303 1.59525   1
   2  13   3 2.91442 1.51310  -2
   2  13   3 2.91442 1.51310   1
  -3 -13  -3 61.4101 4.29544  -2
  -3 -13  -3 61.4101 4.29544   1
   3  13   3 56.8378 2.26499  -2
   3  13   3 56.8378 2.26499   1
  -4 -13  -3 13.5525 3.00909  -2
  -4 -13  -3 13.5525 3.00909   1
   4  13   3 12.4972 1.60118  -2
   4  13   3 12.4972 1.60118   1
  -5 -13  -3 26.2317 4.44660  -2
  -5 -13  -3 26.2317 4.44660   1
   5  13   3 35.1200 2.31235  -2
   5  13   3 35.1200 2.31235   1
  -6 -13  -3 19.3772 3.58802  -2
  -6 -13  -3 19.3772 3.58802   1
   6  13   3 24.2782 3.13620  -2
   6  13   3 24.2782 3.13620   1
  -7 -13  -3 19.7743 5.92111  -2
  -7 -13  -3 19.7743 5.92111   1
   7  13   3 14.9024 2.75890  -2
   7  13   3 14.9024 2.75890   1
  -8 -13  -3 31.4055 5.32648  -2
  -8 -13  -3 31.4055 5.32648   1
   8  13   3 32.3457 4.85354  -2
   8  13   3 32.3457 4.85354   1
   7 -14  -3 48.3820 8.18983  -2
   7 -14  -3 48.3820 8.18983   1
  -7  14   3 35.7735 4.12188  -2
  -7  14   3 35.7735 4.12188   1
   6 -14  -3 23.1535 6.72247  -2
   6 -14  -3 23.1535 6.72247   1
  -6  14   3 7.67546 1.99128  -2
  -6  14   3 7.67546 1.99128   1
   5 -14  -3 72.8030 3.99959  -2
   5 -14  -3 72.8030 3.99959   1
  -5  14   3 66.6865 3.84735  -2
  -5  14   3 66.6865 3.84735   1
   4 -14  -3 17.8299 2.40853  -2
   4 -14  -3 17.8299 2.40853   1
  -4  14   3 22.9605 1.94101  -2
  -4  14   3 22.9605 1.94101   1
   3 -14  -3 44.3256 2.47860  -2
   3 -14  -3 44.3256 2.47860   1
  -3  14   3 39.0491 2.10786  -2
  -3  14   3 39.0491 2.10786   1
   2 -14  -3 55.6985 3.63646  -2
   2 -14  -3 55.6985 3.63646   1
  -2  14   3 55.1846 1.79344  -2
  -2  14   3 55.1846 1.79344   1
   1 -14  -3 44.9312 2.18360  -2
   1 -14  -3 44.9312 2.18360   1
  -1  14   3 39.1982 1.35151  -2
  -1  14   3 39.1982 1.35151   1
   0 -14  -3 127.245 3.27163  -2
   0 -14  -3 127.245 3.27163   1
   0  14   3 116.150 3.12371  -2
   0  14   3 116.150 3.12371   1
  -1 -14  -3 42.6371 2.83964  -2
  -1 -14  -3 42.6371 2.83964   1
   1  14   3 35.1460 1.71207  -2
   1  14   3 35.1460 1.71207   1
  -2 -14  -3 29.1689 2.28472  -2
  -2 -14  -3 29.1689 2.28472   1
   2  14   3 21.9861 1.73391  -2
   2  14   3 21.9861 1.73391   1
  -3 -14  -3 46.1735 2.94597  -2
  -3 -14  -3 46.1735 2.94597   1
   3  14   3 42.7680 3.59079  -2
   3  14   3 42.7680 3.59079   1
  -4 -14  -3 12.2446 3.18150  -2
  -4 -14  -3 12.2446 3.18150   1
   4  14   3 11.4608 2.09588  -2
   4  14   3 11.4608 2.09588   1
  -5 -14  -3 31.9993 6.62411  -2
  -5 -14  -3 31.9993 6.62411   1
   5  14   3 37.4763 4.44873  -2
   5  14   3 37.4763 4.44873   1
  -6 -14  -3 24.1517 5.01017  -2
  -6 -14  -3 24.1517 5.01017   1
   6  14   3 17.6458 2.62126  -2
   6  14   3 17.6458 2.62126   1
  -7 -14  -3 24.8250 5.05346   1
   7  14   3 44.0704 5.90948  -2
   7  14   3 44.0704 5.90948   1
   6 -15  -3 6.57327 4.30489  -2
   6 -15  -3 6.57327 4.30489   1
  -6  15   3 13.6914 4.69879  -2
  -6  15   3 13.6914 4.69879   1
   5 -15  -3 -4.7968 3.10885  -2
   5 -15  -3 -4.7968 3.10885   1
  -5  15   3 0.58019 2.17802  -2
  -5  15   3 0.58019 2.17802   1
   4 -15  -3 19.4946 2.59167  -2
   4 -15  -3 19.4946 2.59167   1
  -4  15   3 14.1362 2.02950  -2
  -4  15   3 14.1362 2.02950   1
   3 -15  -3 39.7461 2.61907  -2
   3 -15  -3 39.7461 2.61907   1
  -3  15   3 37.9847 2.47988  -2
  -3  15   3 37.9847 2.47988   1
   2 -15  -3 52.8378 2.57612  -2
   2 -15  -3 52.8378 2.57612   1
  -2  15   3 44.6632 3.69048  -2
  -2  15   3 44.6632 3.69048   1
   1 -15  -3 60.1234 2.50278  -2
   1 -15  -3 60.1234 2.50278   1
  -1  15   3 60.0885 2.54553  -2
  -1  15   3 60.0885 2.54553   1
   0 -15  -3 11.1791 2.22070  -2
   0 -15  -3 11.1791 2.22070   1
   0  15   3 13.3505 1.47051  -2
   0  15   3 13.3505 1.47051   1
  -1 -15  -3 82.7350 4.47856  -2
  -1 -15  -3 82.7350 4.47856   1
   1  15   3 72.5310 2.44528  -2
   1  15   3 72.5310 2.44528   1
  -2 -15  -3 37.5602 2.64763  -2
  -2 -15  -3 37.5602 2.64763   1
   2  15   3 32.0060 2.01505  -2
   2  15   3 32.0060 2.01505   1
  -3 -15  -3 36.1147 3.24105  -2
  -3 -15  -3 36.1147 3.24105   1
   3  15   3 27.7782 2.34209  -2
   3  15   3 27.7782 2.34209   1
  -4 -15  -3 136.943 6.58378  -2
  -4 -15  -3 136.943 6.58378   1
   4  15   3 109.031 5.05328  -2
   4  15   3 109.031 5.05328   1
  -5 -15  -3 32.6836 4.03613  -2
  -5 -15  -3 32.6836 4.03613   1
   5  15   3 24.4877 2.67091  -2
   5  15   3 24.4877 2.67091   1
   4 -16  -3 13.2333 3.36631  -2
   4 -16  -3 13.2333 3.36631   1
  -4  16   3 19.6383 3.78522  -2
  -4  16   3 19.6383 3.78522   1
   3 -16  -3 10.2636 2.88208  -2
   3 -16  -3 10.2636 2.88208   1
  -3  16   3 1.29282 2.81865  -2
  -3  16   3 1.29282 2.81865   1
   2 -16  -3 103.750 4.73798  -2
   2 -16  -3 103.750 4.73798   1
  -2  16   3 92.2607 5.44924  -2
  -2  16   3 92.2607 5.44924   1
   1 -16  -3 8.16512 2.35535  -2
   1 -16  -3 8.16512 2.35535   1
  -1  16   3 8.50616 2.08405  -2
  -1  16   3 8.50616 2.08405   1
   0 -16  -3 29.4787 2.60961  -2
   0 -16  -3 29.4787 2.60961   1
   0  16   3 19.3953 2.27504  -2
   0  16   3 19.3953 2.27504   1
  -1 -16  -3 17.0674 3.37041  -2
  -1 -16  -3 17.0674 3.37041   1
   1  16   3 12.7479 2.08667  -2
   1  16   3 12.7479 2.08667   1
  -2 -16  -3 31.5669 2.98415  -2
  -2 -16  -3 31.5669 2.98415   1
   2  16   3 21.3482 2.52547  -2
   2  16   3 21.3482 2.52547   1
  -3 -16  -3 94.1823 5.55267  -2
  -3 -16  -3 94.1823 5.55267   1
   3  16   3 90.0127 4.45698  -2
   3  16   3 90.0127 4.45698   1
 -13   0   4 43.0580 2.31118   1
 -12   0   4 27.2854 1.84540   1
 -11   0   4 6.15220 1.19690   1
 -10   0   4 23.3508 1.38957   1
  -9   0   4 65.2396 2.12288   1
  -8   0   4 113.716 2.66659   1
  -7   0   4 86.5294 2.18586   1
  -6   0   4 345.072 5.55938   1
  -5   0   4 674.792 9.01195   1
  -4   0   4 221.710 3.12913   1
  -3   0   4 4.82863 0.48762   1
  -2   0   4 242.242 3.19228   1
  -1   0   4 5.13499 2.45466  -2
  -1   0   4 5.13499 2.45466   1
   0   0   4 23.2232 3.08076  -2
   0   0   4 23.2232 3.08076   1
   1   0   4 404.974 4.87483   1
   2   0   4 0.38669 0.32779   1
   3   0   4 52.0185 0.99708   1
   4   0   4 281.467 3.74424   1
   5   0   4 159.007 2.94309   1
   6   0   4 154.885 3.36960   1
   7   0   4 481.030 7.79072   1
   8   0   4 216.446 4.41565   1
   9   0   4 4.11378 0.94470   1
  10   0   4 171.160 4.25128   1
  11   0   4 6.35755 1.33282   1
  12   0   4 -1.0818 1.07592   1
  13  -1  -4 3.94441 1.30864   1
 -13   1   4 1.37705 1.14407   1
  12  -1  -4 39.0354 2.14340   1
 -12   1   4 37.4534 2.08372   1
  11  -1  -4 7.59155 1.22266   1
 -11   1   4 5.96475 1.29662   1
  10  -1  -4 23.6382 1.66935   1
 -10   1   4 16.2106 1.30444   1
   9  -1  -4 361.282 6.38134   1
  -9   1   4 386.018 6.86691   1
   8  -1  -4 83.0056 2.36013   1
  -8   1   4 93.6543 2.52246   1
   7  -1  -4 416.571 6.97867   1
  -7   1   4 435.232 7.30782   1
   6  -1  -4 181.962 3.62039   1
  -6   1   4 185.130 3.29613   1
   5  -1  -4 346.995 4.96562   1
  -5   1   4 339.075 5.00207   1
   4  -1  -4 26.7281 0.91375   1
  -4   1   4 22.5021 0.81051   1
   3  -1  -4 43.7870 3.60389  -2
   3  -1  -4 43.7870 3.60389   1
  -3   1   4 33.7179 0.84284   1
   2  -1  -4 219.884 11.0443  -2
   2  -1  -4 219.884 11.0443   1
  -2   1   4 145.569 2.07718   1
   1  -1  -4 219.163 10.9781  -2
   1  -1  -4 219.163 10.9781   1
  -1   1   4 212.477 7.61341  -2
  -1   1   4 212.477 7.61341   1
   0  -1  -4 1024.52 46.5707  -2
   0  -1  -4 1024.52 46.5707   1
   0   1   4 986.344 44.9470  -2
   0   1   4 986.344 44.9470   1
  -1  -1  -4 1190.10 38.1590  -2
  -1  -1  -4 1190.10 38.1590   1
   1   1   4 754.404 8.79838   1
  -2  -1  -4 113.651 1.57814   1
   2   1   4 95.8029 1.37969   1
  -3  -1  -4 231.247 11.8418  -2
  -3  -1  -4 231.247 11.8418   1
   3   1   4 125.701 1.74067   1
  -4  -1  -4 45.6105 1.05781   1
   4   1   4 37.7232 1.12304   1
  -5  -1  -4 65.9197 1.75953   1
   5   1   4 60.0320 1.50929   1
  -6  -1  -4 52.2953 1.74186   1
   6   1   4 53.8487 1.85365   1
  -7  -1  -4 250.145 4.79688   1
   7   1   4 250.526 5.00959   1
  -8  -1  -4 40.3605 1.80858   1
   8   1   4 41.4126 1.70253   1
  -9  -1  -4 186.989 4.15523   1
   9   1   4 186.751 4.15645   1
 -10  -1  -4 14.9226 1.35728   1
  10   1   4 19.6378 1.66571   1
 -11  -1  -4 47.2212 2.38975   1
  11   1   4 46.3497 2.41514   1
 -12  -1  -4 10.5364 1.48048   1
  12   1   4 8.62191 1.43646   1
  13  -2  -4 28.5308 1.93731   1
 -13   2   4 20.9941 1.76228   1
  12  -2  -4 13.0659 1.46781   1
 -12   2   4 15.0834 1.48869   1
  11  -2  -4 12.4290 1.30865   1
 -11   2   4 11.9111 1.37840   1
  10  -2  -4 61.8617 2.43132   1
 -10   2   4 62.9977 2.23592   1
   9  -2  -4 118.331 2.74204   1
  -9   2   4 125.397 2.98600   1
   8  -2  -4 221.650 4.21941   1
  -8   2   4 232.841 4.46525   1
   7  -2  -4 13.8292 0.97525   1
  -7   2   4 15.6345 1.01409   1
   6  -2  -4 440.216 7.21229   1
  -6   2   4 424.239 6.66537   1
   5  -2  -4 63.6738 1.67565   1
  -5   2   4 72.9914 1.62746   1
   4  -2  -4 245.393 5.82685  -2
   4  -2  -4 245.393 5.82685   1
  -4   2   4 130.053 1.91013   1
   3  -2  -4 719.566 23.6850  -2
   3  -2  -4 719.566 23.6850   1
  -3   2   4 464.538 5.64401   1
   2  -2  -4 132.796 5.26994  -2
   2  -2  -4 132.796 5.26994   1
  -2   2   4 110.943 4.50932  -2
  -2   2   4 110.943 4.50932   1
   1  -2  -4 83.6046 2.65348  -2
   1  -2  -4 83.6046 2.65348   1
  -1   2   4 68.6852 3.24521  -2
  -1   2   4 68.6852 3.24521   1
   0  -2  -4 69.8764 2.67337  -2
   0  -2  -4 69.8764 2.67337   1
   0   2   4 76.0553 3.53863  -2
   0   2   4 76.0553 3.53863   1
  -1  -2  -4 1161.88 30.4392  -2
  -1  -2  -4 1161.88 30.4392   1
   1   2   4 1149.53 36.8993  -2
   1   2   4 1149.53 36.8993   1
  -2  -2  -4 246.948 7.21502  -2
  -2  -2  -4 246.948 7.21502   1
   2   2   4 229.062 11.7891  -2
   2   2   4 229.062 11.7891   1
  -3  -2  -4 92.4082 4.42304  -2
  -3  -2  -4 92.4082 4.42304   1
   3   2   4 58.2675 1.01960   1
  -4  -2  -4 143.109 8.21641  -2
  -4  -2  -4 143.109 8.21641   1
   4   2   4 77.6440 1.51689   1
  -5  -2  -4 8.02088 0.66797   1
   5   2   4 8.74065 0.67490   1
  -6  -2  -4 11.5662 1.08902   1
   6   2   4 17.0916 1.08319   1
  -7  -2  -4 74.5333 2.57595   1
   7   2   4 72.7640 2.23505   1
  -8  -2  -4 236.845 5.05694   1
   8   2   4 243.160 4.43855   1
  -9  -2  -4 25.1364 1.83769   1
   9   2   4 22.6490 1.60687   1
 -10  -2  -4 21.8561 1.56248   1
  10   2   4 25.4810 1.81059   1
 -11  -2  -4 45.6419 2.13984   1
  11   2   4 51.3667 2.50972   1
 -12  -2  -4 19.7274 1.84897   1
  12   2   4 23.1131 1.90420   1
  13  -3  -4 36.3769 2.14916   1
 -13   3   4 29.8475 1.94061   1
  12  -3  -4 8.88445 1.29057   1
 -12   3   4 4.90754 1.12634   1
  11  -3  -4 0.15801 0.91519   1
 -11   3   4 1.89364 1.09905   1
  10  -3  -4 21.3854 1.60807   1
 -10   3   4 29.3005 1.87050   1
   9  -3  -4 210.764 4.47501   1
  -9   3   4 225.035 4.71165   1
   8  -3  -4 28.1610 1.29179   1
  -8   3   4 34.2459 1.65524   1
   7  -3  -4 99.4735 2.47882   1
  -7   3   4 101.395 2.37380   1
   6  -3  -4 5.50101 2.38232  -2
   6  -3  -4 5.50101 2.38232   1
  -6   3   4 1.89914 0.60867   1
   5  -3  -4 608.391 20.4960  -2
   5  -3  -4 608.391 20.4960   1
  -5   3   4 572.357 28.5604  -2
  -5   3   4 572.357 28.5604   1
   4  -3  -4 231.060 6.07968  -2
   4  -3  -4 231.060 6.07968   1
  -4   3   4 252.788 10.0545  -2
  -4   3   4 252.788 10.0545   1
   3  -3  -4 399.469 9.74631  -2
   3  -3  -4 399.469 9.74631   1
  -3   3   4 368.072 8.27095  -2
  -3   3   4 368.072 8.27095   1
   2  -3  -4 386.413 8.45172  -2
   2  -3  -4 386.413 8.45172   1
  -2   3   4 426.395 10.4301  -2
  -2   3   4 426.395 10.4301   1
   1  -3  -4 34.3275 1.05916  -2
   1  -3  -4 34.3275 1.05916   1
  -1   3   4 39.4229 1.94982  -2
  -1   3   4 39.4229 1.94982   1
   0  -3  -4 9.25173 0.85423  -2
   0  -3  -4 9.25173 0.85423   1
   0   3   4 9.58024 1.31459  -2
   0   3   4 9.58024 1.31459   1
  -1  -3  -4 430.948 9.04531  -2
  -1  -3  -4 430.948 9.04531   1
   1   3   4 448.343 8.93646  -2
   1   3   4 448.343 8.93646   1
  -2  -3  -4 660.358 12.8422  -2
  -2  -3  -4 660.358 12.8422   1
   2   3   4 608.111 12.8486  -2
   2   3   4 608.111 12.8486   1
  -3  -3  -4 372.535 9.34687  -2
  -3  -3  -4 372.535 9.34687   1
   3   3   4 373.372 13.3004  -2
   3   3   4 373.372 13.3004   1
  -4  -3  -4 200.770 10.6613  -2
  -4  -3  -4 200.770 10.6613   1
   4   3   4 216.063 12.6763  -2
   4   3   4 216.063 12.6763   1
  -5  -3  -4 93.0643 1.90929   1
   5   3   4 124.754 9.00093  -2
   5   3   4 124.754 9.00093   1
  -6  -3  -4 57.6708 1.71761   1
   6   3   4 63.6540 1.59081   1
  -7  -3  -4 113.179 2.75218   1
   7   3   4 123.563 2.71112   1
  -8  -3  -4 17.7360 1.29210   1
   8   3   4 18.6528 1.19194   1
  -9  -3  -4 75.3210 2.70357   1
   9   3   4 72.9941 2.60100   1
 -10  -3  -4 29.3615 1.74504   1
  10   3   4 35.2619 2.18803   1
 -11  -3  -4 22.7881 1.48050   1
  11   3   4 24.9603 1.90396   1
 -12  -3  -4 12.8067 1.51325   1
  12   3   4 20.9634 1.82058   1
  13  -4  -4 9.14142 1.36234   1
 -13   4   4 9.91423 1.42945   1
  12  -4  -4 6.63799 1.22742   1
 -12   4   4 6.51722 1.34772   1
  11  -4  -4 1.13111 0.96039   1
 -11   4   4 3.68702 1.07720   1
  10  -4  -4 88.8876 2.75007   1
 -10   4   4 91.1167 2.70146   1
   9  -4  -4 50.1121 1.99237   1
  -9   4   4 58.7428 2.53572   1
   8  -4  -4 122.154 2.71969   1
  -8   4   4 129.526 3.12634   1
   7  -4  -4 84.3292 2.10952   1
  -7   4   4 140.313 10.1094  -2
  -7   4   4 140.313 10.1094   1
   6  -4  -4 172.766 3.21512   1
  -6   4   4 222.808 13.3938  -2
  -6   4   4 222.808 13.3938   1
   5  -4  -4 105.153 3.75495  -2
   5  -4  -4 105.153 3.75495   1
  -5   4   4 105.170 5.21132  -2
  -5   4   4 105.170 5.21132   1
   4  -4  -4 828.697 17.7782  -2
   4  -4  -4 828.697 17.7782   1
  -4   4   4 766.998 26.0011  -2
  -4   4   4 766.998 26.0011   1
   3  -4  -4 304.861 5.45532  -2
   3  -4  -4 304.861 5.45532   1
  -3   4   4 338.430 7.46095  -2
  -3   4   4 338.430 7.46095   1
   2  -4  -4 593.978 9.31534  -2
   2  -4  -4 593.978 9.31534   1
  -2   4   4 564.254 9.49314  -2
  -2   4   4 564.254 9.49314   1
   1  -4  -4 181.126 2.82762  -2
   1  -4  -4 181.126 2.82762   1
  -1   4   4 197.938 4.34725  -2
  -1   4   4 197.938 4.34725   1
   0  -4  -4 76.1138 1.57458  -2
   0  -4  -4 76.1138 1.57458   1
   0   4   4 76.7538 1.36648  -2
   0   4   4 76.7538 1.36648   1
  -1  -4  -4 981.433 16.3476  -2
  -1  -4  -4 981.433 16.3476   1
   1   4   4 893.779 13.3136  -2
   1   4   4 893.779 13.3136   1
  -2  -4  -4 627.152 9.79204  -2
  -2  -4  -4 627.152 9.79204   1
   2   4   4 653.945 10.2156  -2
   2   4   4 653.945 10.2156   1
  -3  -4  -4 179.004 5.57983  -2
  -3  -4  -4 179.004 5.57983   1
   3   4   4 209.057 3.79853  -2
   3   4   4 209.057 3.79853   1
  -4  -4  -4 513.929 14.3157  -2
  -4  -4  -4 513.929 14.3157   1
   4   4   4 514.277 14.7799  -2
   4   4   4 514.277 14.7799   1
  -5  -4  -4 42.5090 2.85512  -2
  -5  -4  -4 42.5090 2.85512   1
   5   4   4 48.4079 4.34232  -2
   5   4   4 48.4079 4.34232   1
  -6  -4  -4 166.495 9.91704  -2
  -6  -4  -4 166.495 9.91704   1
   6   4   4 99.8069 2.13415   1
  -7  -4  -4 53.3710 1.98647   1
   7   4   4 51.6440 1.78604   1
  -8  -4  -4 0.42636 0.83916   1
   8   4   4 1.48626 0.72716   1
  -9  -4  -4 14.9449 1.21850   1
   9   4   4 14.4943 1.35570   1
 -10  -4  -4 18.8573 1.31957   1
  10   4   4 11.4198 1.44550   1
 -11  -4  -4 31.6330 1.68321   1
  11   4   4 35.9554 2.12895   1
 -12  -4  -4 17.6378 1.65664   1
  12   4   4 16.1214 1.72900   1
  12  -5  -4 1.97104 1.14687   1
 -12   5   4 4.11098 1.20988   1
  11  -5  -4 46.6043 2.23702   1
 -11   5   4 47.3936 2.37493   1
  10  -5  -4 4.55446 1.02508   1
 -10   5   4 2.88250 1.06763   1
   9  -5  -4 13.8071 1.20381   1
  -9   5   4 19.4170 1.43214   1
   8  -5  -4 69.2064 2.23967   1
  -8   5   4 75.5642 2.31427   1
   7  -5  -4 15.4501 1.02790   1
  -7   5   4 7.25158 4.57112  -2
  -7   5   4 7.25158 4.57112   1
   6  -5  -4 79.3792 2.10358   1
  -6   5   4 116.664 4.51420  -2
  -6   5   4 116.664 4.51420   1
   5  -5  -4 119.048 3.31455  -2
   5  -5  -4 119.048 3.31455   1
  -5   5   4 103.339 3.87524  -2
  -5   5   4 103.339 3.87524   1
   4  -5  -4 58.5385 1.94497  -2
   4  -5  -4 58.5385 1.94497   1
  -4   5   4 55.5735 1.69222  -2
  -4   5   4 55.5735 1.69222   1
   3  -5  -4 315.776 5.16019  -2
   3  -5  -4 315.776 5.16019   1
  -3   5   4 334.689 6.71368  -2
  -3   5   4 334.689 6.71368   1
   2  -5  -4 882.218 12.3437  -2
   2  -5  -4 882.218 12.3437   1
  -2   5   4 918.478 15.5215  -2
  -2   5   4 918.478 15.5215   1
   1  -5  -4 419.569 6.77145  -2
   1  -5  -4 419.569 6.77145   1
  -1   5   4 397.393 5.79070  -2
  -1   5   4 397.393 5.79070   1
   0  -5  -4 345.991 5.28445  -2
   0  -5  -4 345.991 5.28445   1
   0   5   4 347.196 4.37618  -2
   0   5   4 347.196 4.37618   1
  -1  -5  -4 169.550 2.79509  -2
  -1  -5  -4 169.550 2.79509   1
   1   5   4 166.702 2.53394  -2
   1   5   4 166.702 2.53394   1
  -2  -5  -4 49.9152 1.37442  -2
  -2  -5  -4 49.9152 1.37442   1
   2   5   4 35.0200 1.18202  -2
   2   5   4 35.0200 1.18202   1
  -3  -5  -4 210.821 4.81021  -2
  -3  -5  -4 210.821 4.81021   1
   3   5   4 226.637 3.91835  -2
   3   5   4 226.637 3.91835   1
  -4  -5  -4 36.5638 1.65836  -2
  -4  -5  -4 36.5638 1.65836   1
   4   5   4 37.1423 1.59726  -2
   4   5   4 37.1423 1.59726   1
  -5  -5  -4 602.751 16.6962  -2
  -5  -5  -4 602.751 16.6962   1
   5   5   4 583.109 14.5709  -2
   5   5   4 583.109 14.5709   1
  -6  -5  -4 16.6821 3.10607  -2
  -6  -5  -4 16.6821 3.10607   1
   6   5   4 16.4742 2.72358  -2
   6   5   4 16.4742 2.72358   1
  -7  -5  -4 6.02601 0.86502   1
   7   5   4 13.4569 1.04173   1
  -8  -5  -4 12.7602 1.26200   1
   8   5   4 12.8706 1.10282   1
  -9  -5  -4 8.71312 1.12093   1
   9   5   4 7.97108 1.17240   1
 -10  -5  -4 36.0949 1.75022   1
  10   5   4 36.8868 2.04126   1
 -11  -5  -4 14.0745 1.43139   1
  11   5   4 18.2920 1.63736   1
 -12  -5  -4 13.1415 1.43481   1
  12   5   4 13.6981 1.59080   1
  12  -6  -4 16.1721 1.63232   1
 -12   6   4 14.8375 1.53989   1
  11  -6  -4 14.1197 1.28122   1
 -11   6   4 11.4423 1.36171   1
  10  -6  -4 33.3221 1.68715   1
 -10   6   4 35.4646 1.90119   1
   9  -6  -4 -1.3689 0.60154   1
  -9   6   4 -0.1090 0.91510   1
   8  -6  -4 18.5097 1.07955   1
  -8   6   4 22.6994 1.54763   1
   7  -6  -4 11.2618 0.86859   1
  -7   6   4 17.8520 3.16895  -2
  -7   6   4 17.8520 3.16895   1
   6  -6  -4 47.9256 4.80744  -2
   6  -6  -4 47.9256 4.80744   1
  -6   6   4 46.0387 2.20881  -2
  -6   6   4 46.0387 2.20881   1
   5  -6  -4 7.17444 1.16774  -2
   5  -6  -4 7.17444 1.16774   1
  -5   6   4 6.89552 1.39702  -2
  -5   6   4 6.89552 1.39702   1
   4  -6  -4 129.256 3.11208  -2
   4  -6  -4 129.256 3.11208   1
  -4   6   4 108.209 3.66808  -2
  -4   6   4 108.209 3.66808   1
   3  -6  -4 380.825 6.18762  -2
   3  -6  -4 380.825 6.18762   1
  -3   6   4 368.895 6.89616  -2
  -3   6   4 368.895 6.89616   1
   2  -6  -4 951.863 16.6022  -2
   2  -6  -4 951.863 16.6022   1
  -2   6   4 949.907 13.1264  -2
  -2   6   4 949.907 13.1264   1
   1  -6  -4 998.387 13.8168  -2
   1  -6  -4 998.387 13.8168   1
  -1   6   4 1042.33 14.8955  -2
  -1   6   4 1042.33 14.8955   1
   0  -6  -4 888.671 12.3447  -2
   0  -6  -4 888.671 12.3447   1
   0   6   4 865.961 11.6451  -2
   0   6   4 865.961 11.6451   1
  -1  -6  -4 278.411 4.71526  -2
  -1  -6  -4 278.411 4.71526   1
   1   6   4 294.445 4.40357  -2
   1   6   4 294.445 4.40357   1
  -2  -6  -4 66.2948 1.77049  -2
  -2  -6  -4 66.2948 1.77049   1
   2   6   4 69.7186 1.60837  -2
   2   6   4 69.7186 1.60837   1
  -3  -6  -4 3.45123 1.04605  -2
  -3  -6  -4 3.45123 1.04605   1
   3   6   4 4.18851 0.53946  -2
   3   6   4 4.18851 0.53946   1
  -4  -6  -4 496.060 12.6495  -2
  -4  -6  -4 496.060 12.6495   1
   4   6   4 471.727 7.99323  -2
   4   6   4 471.727 7.99323   1
  -5  -6  -4 3.10747 2.93922  -2
  -5  -6  -4 3.10747 2.93922   1
   5   6   4 5.53013 1.24333  -2
   5   6   4 5.53013 1.24333   1
  -6  -6  -4 60.3451 1.54069   1
   6   6   4 71.7540 3.17297  -2
   6   6   4 71.7540 3.17297   1
  -7  -6  -4 1.66282 0.80102   1
   7   6   4 5.88266 0.76877   1
  -8  -6  -4 36.4998 1.53219   1
   8   6   4 26.6516 1.41308   1
  -9  -6  -4 16.3512 1.32299   1
   9   6   4 18.0295 1.45980   1
 -10  -6  -4 2.16487 0.83604   1
  10   6   4 0.51471 1.05071   1
 -11  -6  -4 16.0246 1.39901   1
  11   6   4 19.7729 1.72202   1
  12  -7  -4 0.19416 1.12549   1
 -12   7   4 0.36461 1.03064   1
  11  -7  -4 22.8400 1.77284   1
 -11   7   4 28.3709 1.75701   1
  10  -7  -4 44.9474 2.23223   1
 -10   7   4 39.7820 1.95890   1
   9  -7  -4 60.4607 1.59670   1
  -9   7   4 72.7989 6.99398  -2
  -9   7   4 72.7989 6.99398   1
   8  -7  -4 53.6615 1.91559   1
  -8   7   4 57.7274 2.21165   1
   7  -7  -4 2.27298 0.74189   1
  -7   7   4 2.01117 2.70748  -2
  -7   7   4 2.01117 2.70748   1
   6  -7  -4 39.3301 4.98177  -2
   6  -7  -4 39.3301 4.98177   1
  -6   7   4 48.3084 2.72098  -2
  -6   7   4 48.3084 2.72098   1
   5  -7  -4 220.684 6.54030  -2
   5  -7  -4 220.684 6.54030   1
  -5   7   4 210.749 6.31359  -2
  -5   7   4 210.749 6.31359   1
   4  -7  -4 30.5641 1.19028  -2
   4  -7  -4 30.5641 1.19028   1
  -4   7   4 26.1291 1.99493  -2
  -4   7   4 26.1291 1.99493   1
   3  -7  -4 393.835 7.12962  -2
   3  -7  -4 393.835 7.12962   1
  -3   7   4 336.869 5.64059  -2
  -3   7   4 336.869 5.64059   1
   2  -7  -4 683.983 12.2046  -2
   2  -7  -4 683.983 12.2046   1
  -2   7   4 674.858 9.69113  -2
  -2   7   4 674.858 9.69113   1
   1  -7  -4 350.993 5.81059  -2
   1  -7  -4 350.993 5.81059   1
  -1   7   4 348.552 5.39877  -2
  -1   7   4 348.552 5.39877   1
   0  -7  -4 720.276 11.6449  -2
   0  -7  -4 720.276 11.6449   1
   0   7   4 761.452 10.6176  -2
   0   7   4 761.452 10.6176   1
  -1  -7  -4 67.7637 1.75003  -2
  -1  -7  -4 67.7637 1.75003   1
   1   7   4 73.9023 1.46339  -2
   1   7   4 73.9023 1.46339   1
  -2  -7  -4 38.6451 1.25991  -2
  -2  -7  -4 38.6451 1.25991   1
   2   7   4 46.9557 0.93876  -2
   2   7   4 46.9557 0.93876   1
  -3  -7  -4 156.555 3.27139  -2
  -3  -7  -4 156.555 3.27139   1
   3   7   4 127.502 2.22894  -2
   3   7   4 127.502 2.22894   1
  -4  -7  -4 49.5609 2.29056  -2
  -4  -7  -4 49.5609 2.29056   1
   4   7   4 38.0146 1.21552  -2
   4   7   4 38.0146 1.21552   1
  -5  -7  -4 464.075 18.0343  -2
  -5  -7  -4 464.075 18.0343   1
   5   7   4 430.242 8.96339  -2
   5   7   4 430.242 8.96339   1
  -6  -7  -4 177.666 10.9512  -2
  -6  -7  -4 177.666 10.9512   1
   6   7   4 161.919 4.57199  -2
   6   7   4 161.919 4.57199   1
  -7  -7  -4 17.6629 1.01350   1
   7   7   4 37.5533 3.12906  -2
   7   7   4 37.5533 3.12906   1
  -8  -7  -4 58.5685 1.78169   1
   8   7   4 92.2333 8.98135  -2
   8   7   4 92.2333 8.98135   1
  -9  -7  -4 3.97590 0.98128   1
   9   7   4 3.53918 1.13940   1
 -10  -7  -4 33.5202 1.57767   1
  10   7   4 33.9955 2.03417   1
 -11  -7  -4 5.70021 1.49750   1
  11   7   4 6.76408 1.31705   1
  11  -8  -4 56.8686 2.65286   1
 -11   8   4 49.6843 2.36940   1
  10  -8  -4 29.5634 2.24598   1
 -10   8   4 36.6427 5.68886  -2
 -10   8   4 36.6427 5.68886   1
   9  -8  -4 66.7060 2.12180   1
  -9   8   4 86.4389 7.45894  -2
  -9   8   4 86.4389 7.45894   1
   8  -8  -4 25.3178 1.46976   1
  -8   8   4 22.3783 1.44527   1
   7  -8  -4 3.60497 0.67343   1
  -7   8   4 4.48522 4.68817  -2
  -7   8   4 4.48522 4.68817   1
   6  -8  -4 40.7901 4.07368  -2
   6  -8  -4 40.7901 4.07368   1
  -6   8   4 38.2266 2.24710  -2
  -6   8   4 38.2266 2.24710   1
   5  -8  -4 50.1512 2.39428  -2
   5  -8  -4 50.1512 2.39428   1
  -5   8   4 46.6417 2.63726  -2
  -5   8   4 46.6417 2.63726   1
   4  -8  -4 97.9739 3.44642  -2
   4  -8  -4 97.9739 3.44642   1
  -4   8   4 94.1454 2.35954  -2
  -4   8   4 94.1454 2.35954   1
   3  -8  -4 242.548 5.23764  -2
   3  -8  -4 242.548 5.23764   1
  -3   8   4 215.812 3.76143  -2
  -3   8   4 215.812 3.76143   1
   2  -8  -4 226.279 4.55036  -2
   2  -8  -4 226.279 4.55036   1
  -2   8   4 218.948 3.64072  -2
  -2   8   4 218.948 3.64072   1
   1  -8  -4 530.670 8.82840  -2
   1  -8  -4 530.670 8.82840   1
  -1   8   4 589.500 8.22983  -2
  -1   8   4 589.500 8.22983   1
   0  -8  -4 46.9831 1.23109  -2
   0  -8  -4 46.9831 1.23109   1
   0   8   4 46.3712 0.91461  -2
   0   8   4 46.3712 0.91461   1
  -1  -8  -4 232.642 4.04211  -2
  -1  -8  -4 232.642 4.04211   1
   1   8   4 246.078 5.12476  -2
   1   8   4 246.078 5.12476   1
  -2  -8  -4 103.556 2.25394  -2
  -2  -8  -4 103.556 2.25394   1
   2   8   4 107.622 2.04572  -2
   2   8   4 107.622 2.04572   1
  -3  -8  -4 57.2514 1.89507  -2
  -3  -8  -4 57.2514 1.89507   1
   3   8   4 62.7570 1.53930  -2
   3   8   4 62.7570 1.53930   1
  -4  -8  -4 214.170 4.95121  -2
  -4  -8  -4 214.170 4.95121   1
   4   8   4 195.216 3.39861  -2
   4   8   4 195.216 3.39861   1
  -5  -8  -4 272.693 11.7633  -2
  -5  -8  -4 272.693 11.7633   1
   5   8   4 242.098 5.01459  -2
   5   8   4 242.098 5.01459   1
  -6  -8  -4 176.724 8.60084  -2
  -6  -8  -4 176.724 8.60084   1
   6   8   4 164.236 6.18320  -2
   6   8   4 164.236 6.18320   1
  -7  -8  -4 19.2450 4.05416  -2
  -7  -8  -4 19.2450 4.05416   1
   7   8   4 25.8042 2.81564  -2
   7   8   4 25.8042 2.81564   1
  -8  -8  -4 28.9499 1.78644   1
   8   8   4 45.2535 6.67565  -2
   8   8   4 45.2535 6.67565   1
  -9  -8  -4 13.9813 1.42845   1
   9   8   4 27.1643 6.05136  -2
   9   8   4 27.1643 6.05136   1
 -10  -8  -4 34.4815 2.20601   1
  10   8   4 34.7556 2.40532   1
 -11  -8  -4 37.4268 3.03221   1
  11   8   4 35.5061 2.15842   1
  11  -9  -4 2.88604 1.67671   1
 -11   9   4 4.75791 1.04338   1
  10  -9  -4 82.8123 3.41705   1
 -10   9   4 75.8289 2.70911   1
   9  -9  -4 86.0187 2.56444   1
  -9   9   4 111.175 9.81467  -2
  -9   9   4 111.175 9.81467   1
   8  -9  -4 4.22135 1.02686   1
  -8   9   4 10.0322 3.72244  -2
  -8   9   4 10.0322 3.72244   1
   7  -9  -4 74.9597 7.26719  -2
   7  -9  -4 74.9597 7.26719   1
  -7   9   4 79.8324 5.54370  -2
  -7   9   4 79.8324 5.54370   1
   6  -9  -4 66.2299 4.88585  -2
   6  -9  -4 66.2299 4.88585   1
  -6   9   4 66.6810 2.54041  -2
  -6   9   4 66.6810 2.54041   1
   5  -9  -4 5.90355 1.85644  -2
   5  -9  -4 5.90355 1.85644   1
  -5   9   4 2.45095 1.11180  -2
  -5   9   4 2.45095 1.11180   1
   4  -9  -4 157.146 4.72308  -2
   4  -9  -4 157.146 4.72308   1
  -4   9   4 149.793 3.71269  -2
  -4   9   4 149.793 3.71269   1
   3  -9  -4 125.285 3.03443  -2
   3  -9  -4 125.285 3.03443   1
  -3   9   4 117.009 2.59498  -2
  -3   9   4 117.009 2.59498   1
   2  -9  -4 30.0332 1.27679  -2
   2  -9  -4 30.0332 1.27679   1
  -2   9   4 34.8942 0.92406  -2
  -2   9   4 34.8942 0.92406   1
   1  -9  -4 93.7564 2.44059  -2
   1  -9  -4 93.7564 2.44059   1
  -1   9   4 89.2525 1.83445  -2
  -1   9   4 89.2525 1.83445   1
   0  -9  -4 226.027 3.94179  -2
   0  -9  -4 226.027 3.94179   1
   0   9   4 246.031 3.81567  -2
   0   9   4 246.031 3.81567   1
  -1  -9  -4 27.5806 1.21076  -2
  -1  -9  -4 27.5806 1.21076   1
   1   9   4 29.3357 0.99713  -2
   1   9   4 29.3357 0.99713   1
  -2  -9  -4 313.877 6.09813  -2
  -2  -9  -4 313.877 6.09813   1
   2   9   4 335.655 5.77564  -2
   2   9   4 335.655 5.77564   1
  -3  -9  -4 38.6692 1.77628  -2
  -3  -9  -4 38.6692 1.77628   1
   3   9   4 35.4992 1.04350  -2
   3   9   4 35.4992 1.04350   1
  -4  -9  -4 165.671 5.94337  -2
  -4  -9  -4 165.671 5.94337   1
   4   9   4 146.389 3.26683  -2
   4   9   4 146.389 3.26683   1
  -5  -9  -4 162.682 8.68060  -2
  -5  -9  -4 162.682 8.68060   1
   5   9   4 137.563 3.25108  -2
   5   9   4 137.563 3.25108   1
  -6  -9  -4 147.565 12.5497  -2
  -6  -9  -4 147.565 12.5497   1
   6   9   4 124.959 4.16538  -2
   6   9   4 124.959 4.16538   1
  -7  -9  -4 42.4836 5.34654  -2
  -7  -9  -4 42.4836 5.34654   1
   7   9   4 51.2550 3.06881  -2
   7   9   4 51.2550 3.06881   1
  -8  -9  -4 6.00380 1.09890   1
   8   9   4 13.5348 2.75437  -2
   8   9   4 13.5348 2.75437   1
  -9  -9  -4 61.9098 2.90258   1
   9   9   4 82.0616 8.91959  -2
   9   9   4 82.0616 8.91959   1
 -10  -9  -4 13.0733 2.06132   1
  10   9   4 11.0556 1.36007   1
  10 -10  -4 10.6389 1.62020   1
 -10  10   4 4.40149 5.15826  -2
 -10  10   4 4.40149 5.15826   1
   9 -10  -4 39.9140 2.07880   1
  -9  10   4 39.3707 6.46520  -2
  -9  10   4 39.3707 6.46520   1
   8 -10  -4 29.1290 1.94201   1
  -8  10   4 36.8885 4.40144  -2
  -8  10   4 36.8885 4.40144   1
   7 -10  -4 19.6050 4.89093  -2
   7 -10  -4 19.6050 4.89093   1
  -7  10   4 23.1397 3.00975  -2
  -7  10   4 23.1397 3.00975   1
   6 -10  -4 134.856 5.04897  -2
   6 -10  -4 134.856 5.04897   1
  -6  10   4 118.102 3.47588  -2
  -6  10   4 118.102 3.47588   1
   5 -10  -4 152.524 4.83866  -2
   5 -10  -4 152.524 4.83866   1
  -5  10   4 143.787 3.80190  -2
  -5  10   4 143.787 3.80190   1
   4 -10  -4 156.492 4.31702  -2
   4 -10  -4 156.492 4.31702   1
  -4  10   4 155.730 3.56885  -2
  -4  10   4 155.730 3.56885   1
   3 -10  -4 47.8762 1.78677  -2
   3 -10  -4 47.8762 1.78677   1
  -3  10   4 33.3708 1.19155  -2
  -3  10   4 33.3708 1.19155   1
   2 -10  -4 55.7994 1.90836  -2
   2 -10  -4 55.7994 1.90836   1
  -2  10   4 55.1022 1.29519  -2
  -2  10   4 55.1022 1.29519   1
   1 -10  -4 3.97004 0.76995  -2
   1 -10  -4 3.97004 0.76995   1
  -1  10   4 7.67157 0.56514  -2
  -1  10   4 7.67157 0.56514   1
   0 -10  -4 112.664 2.31467  -2
   0 -10  -4 112.664 2.31467   1
   0  10   4 111.569 2.30205  -2
   0  10   4 111.569 2.30205   1
  -1 -10  -4 65.0077 1.84735  -2
  -1 -10  -4 65.0077 1.84735   1
   1  10   4 81.4792 1.72151  -2
   1  10   4 81.4792 1.72151   1
  -2 -10  -4 37.4027 1.53985  -2
  -2 -10  -4 37.4027 1.53985   1
   2  10   4 37.1300 1.14272  -2
   2  10   4 37.1300 1.14272   1
  -3 -10  -4 293.565 7.99361  -2
  -3 -10  -4 293.565 7.99361   1
   3  10   4 282.640 7.00364  -2
   3  10   4 282.640 7.00364   1
  -4 -10  -4 28.5693 2.51697  -2
  -4 -10  -4 28.5693 2.51697   1
   4  10   4 24.9600 1.56433  -2
   4  10   4 24.9600 1.56433   1
  -5 -10  -4 123.476 6.93432  -2
  -5 -10  -4 123.476 6.93432   1
   5  10   4 122.422 3.74926  -2
   5  10   4 122.422 3.74926   1
  -6 -10  -4 151.735 8.32781  -2
  -6 -10  -4 151.735 8.32781   1
   6  10   4 146.771 4.47654  -2
   6  10   4 146.771 4.47654   1
  -7 -10  -4 38.9778 4.57415  -2
  -7 -10  -4 38.9778 4.57415   1
   7  10   4 33.5423 2.44551  -2
   7  10   4 33.5423 2.44551   1
  -8 -10  -4 124.354 9.61553  -2
  -8 -10  -4 124.354 9.61553   1
   8  10   4 111.713 7.10585  -2
   8  10   4 111.713 7.10585   1
  -9 -10  -4 -0.5725 1.47241   1
   9  10   4 -5.2317 5.56671  -2
   9  10   4 -5.2317 5.56671   1
 -10 -10  -4 3.39946 1.92816   1
  10  10   4 6.66931 1.21840   1
  10 -11  -4 40.8567 2.76512   1
 -10  11   4 65.1480 7.59726  -2
 -10  11   4 65.1480 7.59726   1
   9 -11  -4 4.88852 1.64590   1
  -9  11   4 9.26042 5.91561  -2
  -9  11   4 9.26042 5.91561   1
   8 -11  -4 17.7349 1.65910   1
  -8  11   4 17.6707 2.96132  -2
  -8  11   4 17.6707 2.96132   1
   7 -11  -4 178.997 7.46011  -2
   7 -11  -4 178.997 7.46011   1
  -7  11   4 150.290 7.67910  -2
  -7  11   4 150.290 7.67910   1
   6 -11  -4 111.361 4.82067  -2
   6 -11  -4 111.361 4.82067   1
  -6  11   4 111.311 3.31425  -2
  -6  11   4 111.311 3.31425   1
   5 -11  -4 251.348 6.94466  -2
   5 -11  -4 251.348 6.94466   1
  -5  11   4 232.833 5.77476  -2
  -5  11   4 232.833 5.77476   1
   4 -11  -4 30.2106 2.11576  -2
   4 -11  -4 30.2106 2.11576   1
  -4  11   4 31.8612 1.47458  -2
  -4  11   4 31.8612 1.47458   1
   3 -11  -4 233.830 6.08253  -2
   3 -11  -4 233.830 6.08253   1
  -3  11   4 219.586 4.47957  -2
  -3  11   4 219.586 4.47957   1
   2 -11  -4 46.7458 2.02447  -2
   2 -11  -4 46.7458 2.02447   1
  -2  11   4 56.1919 1.29744  -2
  -2  11   4 56.1919 1.29744   1
   1 -11  -4 50.2268 1.57473  -2
   1 -11  -4 50.2268 1.57473   1
  -1  11   4 47.5935 1.11565  -2
  -1  11   4 47.5935 1.11565   1
   0 -11  -4 62.2647 1.79211  -2
   0 -11  -4 62.2647 1.79211   1
   0  11   4 84.1604 1.78203  -2
   0  11   4 84.1604 1.78203   1
  -1 -11  -4 13.7654 1.31625  -2
  -1 -11  -4 13.7654 1.31625   1
   1  11   4 12.1963 0.65138  -2
   1  11   4 12.1963 0.65138   1
  -2 -11  -4 24.4641 1.82711  -2
  -2 -11  -4 24.4641 1.82711   1
   2  11   4 25.9805 0.99137  -2
   2  11   4 25.9805 0.99137   1
  -3 -11  -4 32.7587 2.29041  -2
  -3 -11  -4 32.7587 2.29041   1
   3  11   4 26.5018 1.47463  -2
   3  11   4 26.5018 1.47463   1
  -4 -11  -4 65.3990 3.86398  -2
  -4 -11  -4 65.3990 3.86398   1
   4  11   4 72.1057 2.35789  -2
   4  11   4 72.1057 2.35789   1
  -5 -11  -4 46.1759 3.97308  -2
  -5 -11  -4 46.1759 3.97308   1
   5  11   4 45.2075 2.54983  -2
   5  11   4 45.2075 2.54983   1
  -6 -11  -4 25.2327 3.42486  -2
  -6 -11  -4 25.2327 3.42486   1
   6  11   4 16.2133 1.51880  -2
   6  11   4 16.2133 1.51880   1
  -7 -11  -4 114.663 7.18987  -2
  -7 -11  -4 114.663 7.18987   1
   7  11   4 127.309 4.17171  -2
   7  11   4 127.309 4.17171   1
  -8 -11  -4 1.44821 3.68727  -2
  -8 -11  -4 1.44821 3.68727   1
   8  11   4 -1.1871 2.58796  -2
   8  11   4 -1.1871 2.58796   1
  -9 -11  -4 17.6515 2.29961   1
   9  11   4 35.5216 7.33595  -2
   9  11   4 35.5216 7.33595   1
   9 -12  -4 3.73769 2.08712   1
  -9  12   4 11.3967 3.00275  -2
  -9  12   4 11.3967 3.00275   1
   8 -12  -4 53.3811 6.78539  -2
   8 -12  -4 53.3811 6.78539   1
  -8  12   4 59.1749 5.03061  -2
  -8  12   4 59.1749 5.03061   1
   7 -12  -4 32.4482 3.62171  -2
   7 -12  -4 32.4482 3.62171   1
  -7  12   4 28.4187 3.15856  -2
  -7  12   4 28.4187 3.15856   1
   6 -12  -4 100.491 4.65403  -2
   6 -12  -4 100.491 4.65403   1
  -6  12   4 89.9386 3.21600  -2
  -6  12   4 89.9386 3.21600   1
   5 -12  -4 49.2721 2.86579  -2
   5 -12  -4 49.2721 2.86579   1
  -5  12   4 44.8355 2.43725  -2
  -5  12   4 44.8355 2.43725   1
   4 -12  -4 23.0992 2.06311  -2
   4 -12  -4 23.0992 2.06311   1
  -4  12   4 18.5698 1.95231  -2
  -4  12   4 18.5698 1.95231   1
   3 -12  -4 113.363 3.93782  -2
   3 -12  -4 113.363 3.93782   1
  -3  12   4 96.1732 2.95068  -2
  -3  12   4 96.1732 2.95068   1
   2 -12  -4 168.193 5.13418  -2
   2 -12  -4 168.193 5.13418   1
  -2  12   4 142.132 3.03528  -2
  -2  12   4 142.132 3.03528   1
   1 -12  -4 23.7781 1.30914  -2
   1 -12  -4 23.7781 1.30914   1
  -1  12   4 20.7877 0.81130  -2
  -1  12   4 20.7877 0.81130   1
   0 -12  -4 20.7683 1.60446  -2
   0 -12  -4 20.7683 1.60446   1
   0  12   4 20.5400 0.82177  -2
   0  12   4 20.5400 0.82177   1
  -1 -12  -4 81.9566 2.60774  -2
  -1 -12  -4 81.9566 2.60774   1
   1  12   4 60.0287 1.45607  -2
   1  12   4 60.0287 1.45607   1
  -2 -12  -4 52.8477 2.49351  -2
  -2 -12  -4 52.8477 2.49351   1
   2  12   4 48.2829 1.36138  -2
   2  12   4 48.2829 1.36138   1
  -3 -12  -4 165.949 4.75285  -2
  -3 -12  -4 165.949 4.75285   1
   3  12   4 172.407 4.18946  -2
   3  12   4 172.407 4.18946   1
  -4 -12  -4 47.4694 3.11475  -2
  -4 -12  -4 47.4694 3.11475   1
   4  12   4 57.2197 3.07989  -2
   4  12   4 57.2197 3.07989   1
  -5 -12  -4 61.3729 4.53968  -2
  -5 -12  -4 61.3729 4.53968   1
   5  12   4 60.7194 2.86965  -2
   5  12   4 60.7194 2.86965   1
  -6 -12  -4 85.1304 5.29761  -2
  -6 -12  -4 85.1304 5.29761   1
   6  12   4 83.6877 3.52842  -2
   6  12   4 83.6877 3.52842   1
  -7 -12  -4 19.7665 3.61518  -2
  -7 -12  -4 19.7665 3.61518   1
   7  12   4 12.1589 2.46593  -2
   7  12   4 12.1589 2.46593   1
  -8 -12  -4 44.2405 5.45169  -2
  -8 -12  -4 44.2405 5.45169   1
   8  12   4 44.8159 2.96828  -2
   8  12   4 44.8159 2.96828   1
   8 -13  -4 -4.1753 4.71368  -2
   8 -13  -4 -4.1753 4.71368   1
  -8  13   4 4.04935 2.73882  -2
  -8  13   4 4.04935 2.73882   1
   7 -13  -4 50.2052 7.33352  -2
   7 -13  -4 50.2052 7.33352   1
  -7  13   4 63.5229 3.46685  -2
  -7  13   4 63.5229 3.46685   1
   6 -13  -4 17.4360 4.57615  -2
   6 -13  -4 17.4360 4.57615   1
  -6  13   4 19.4696 1.80204  -2
  -6  13   4 19.4696 1.80204   1
   5 -13  -4 51.4763 5.21826  -2
   5 -13  -4 51.4763 5.21826   1
  -5  13   4 42.4419 1.80605  -2
  -5  13   4 42.4419 1.80605   1
   4 -13  -4 48.4842 3.10438  -2
   4 -13  -4 48.4842 3.10438   1
  -4  13   4 57.9742 2.34557  -2
  -4  13   4 57.9742 2.34557   1
   3 -13  -4 26.8822 2.10053  -2
   3 -13  -4 26.8822 2.10053   1
  -3  13   4 28.9515 2.06117  -2
  -3  13   4 28.9515 2.06117   1
   2 -13  -4 40.5124 2.40329  -2
   2 -13  -4 40.5124 2.40329   1
  -2  13   4 38.0440 1.68016  -2
  -2  13   4 38.0440 1.68016   1
   1 -13  -4 4.71031 1.31557  -2
   1 -13  -4 4.71031 1.31557   1
  -1  13   4 0.99778 0.91881  -2
  -1  13   4 0.99778 0.91881   1
   0 -13  -4 176.393 4.18176  -2
   0 -13  -4 176.393 4.18176   1
   0  13   4 160.148 3.88000  -2
   0  13   4 160.148 3.88000   1
  -1 -13  -4 4.04390 1.63201  -2
  -1 -13  -4 4.04390 1.63201   1
   1  13   4 6.47502 0.88388  -2
   1  13   4 6.47502 0.88388   1
  -2 -13  -4 108.758 4.75827  -2
  -2 -13  -4 108.758 4.75827   1
   2  13   4 100.819 2.86864  -2
   2  13   4 100.819 2.86864   1
  -3 -13  -4 4.71206 1.99678  -2
  -3 -13  -4 4.71206 1.99678   1
   3  13   4 3.16968 1.27762  -2
   3  13   4 3.16968 1.27762   1
  -4 -13  -4 19.8441 2.90698  -2
  -4 -13  -4 19.8441 2.90698   1
   4  13   4 27.5940 1.97923  -2
   4  13   4 27.5940 1.97923   1
  -5 -13  -4 20.9633 4.22585  -2
  -5 -13  -4 20.9633 4.22585   1
   5  13   4 24.3898 3.08253  -2
   5  13   4 24.3898 3.08253   1
  -6 -13  -4 31.4581 8.53894  -2
  -6 -13  -4 31.4581 8.53894   1
   6  13   4 26.0379 2.87202  -2
   6  13   4 26.0379 2.87202   1
  -7 -13  -4 53.5459 7.22942  -2
  -7 -13  -4 53.5459 7.22942   1
   7  13   4 44.7740 4.79431  -2
   7  13   4 44.7740 4.79431   1
   7 -14  -4 -1.7623 5.67010  -2
   7 -14  -4 -1.7623 5.67010   1
  -7  14   4 5.93040 2.06191  -2
  -7  14   4 5.93040 2.06191   1
   6 -14  -4 15.4598 4.55037  -2
   6 -14  -4 15.4598 4.55037   1
  -6  14   4 11.0182 0.98914  -2
  -6  14   4 11.0182 0.98914   1
   5 -14  -4 51.5280 3.77762  -2
   5 -14  -4 51.5280 3.77762   1
  -5  14   4 48.4179 2.31832  -2
  -5  14   4 48.4179 2.31832   1
   4 -14  -4 84.8887 4.09945  -2
   4 -14  -4 84.8887 4.09945   1
  -4  14   4 83.4737 3.61856  -2
  -4  14   4 83.4737 3.61856   1
   3 -14  -4 69.2895 3.55470  -2
   3 -14  -4 69.2895 3.55470   1
  -3  14   4 70.0496 2.98862  -2
  -3  14   4 70.0496 2.98862   1
   2 -14  -4 8.38761 1.62864  -2
   2 -14  -4 8.38761 1.62864   1
  -2  14   4 2.24591 0.99916  -2
  -2  14   4 2.24591 0.99916   1
   1 -14  -4 153.379 4.47648  -2
   1 -14  -4 153.379 4.47648   1
  -1  14   4 142.779 3.90557  -2
  -1  14   4 142.779 3.90557   1
   0 -14  -4 27.3966 1.93739  -2
   0 -14  -4 27.3966 1.93739   1
   0  14   4 25.8941 2.28555  -2
   0  14   4 25.8941 2.28555   1
  -1 -14  -4 94.1365 5.36675  -2
  -1 -14  -4 94.1365 5.36675   1
   1  14   4 83.7927 2.62224  -2
   1  14   4 83.7927 2.62224   1
  -2 -14  -4 4.20233 2.54695  -2
  -2 -14  -4 4.20233 2.54695   1
   2  14   4 11.6914 2.90030  -2
   2  14   4 11.6914 2.90030   1
  -3 -14  -4 28.5202 2.59777  -2
  -3 -14  -4 28.5202 2.59777   1
   3  14   4 29.1448 2.86596  -2
   3  14   4 29.1448 2.86596   1
  -4 -14  -4 54.4142 4.86417  -2
  -4 -14  -4 54.4142 4.86417   1
   4  14   4 46.3230 3.04377  -2
   4  14   4 46.3230 3.04377   1
  -5 -14  -4 65.0285 8.24059  -2
  -5 -14  -4 65.0285 8.24059   1
   5  14   4 67.2065 3.64525  -2
   5  14   4 67.2065 3.64525   1
  -6 -14  -4 20.4905 4.71172  -2
  -6 -14  -4 20.4905 4.71172   1
   6  14   4 22.4230 2.84590  -2
   6  14   4 22.4230 2.84590   1
   5 -15  -4 23.5033 2.87564  -2
   5 -15  -4 23.5033 2.87564   1
  -5  15   4 25.9309 2.90984  -2
  -5  15   4 25.9309 2.90984   1
   4 -15  -4 53.0015 3.46851  -2
   4 -15  -4 53.0015 3.46851   1
  -4  15   4 53.5485 3.66518  -2
  -4  15   4 53.5485 3.66518   1
   3 -15  -4 68.0422 4.46076  -2
   3 -15  -4 68.0422 4.46076   1
  -3  15   4 62.1573 3.69565  -2
  -3  15   4 62.1573 3.69565   1
   2 -15  -4 41.2529 3.71060  -2
   2 -15  -4 41.2529 3.71060   1
  -2  15   4 45.3672 3.23775  -2
  -2  15   4 45.3672 3.23775   1
   1 -15  -4 28.9487 2.72439  -2
   1 -15  -4 28.9487 2.72439   1
  -1  15   4 27.6134 2.71393  -2
  -1  15   4 27.6134 2.71393   1
   0 -15  -4 53.5596 3.15645  -2
   0 -15  -4 53.5596 3.15645   1
   0  15   4 44.2448 2.18360  -2
   0  15   4 44.2448 2.18360   1
  -1 -15  -4 -5.6938 3.50790  -2
  -1 -15  -4 -5.6938 3.50790   1
   1  15   4 -0.1047 1.42799  -2
   1  15   4 -0.1047 1.42799   1
  -2 -15  -4 44.8273 3.78235  -2
  -2 -15  -4 44.8273 3.78235   1
   2  15   4 31.5844 2.42598  -2
   2  15   4 31.5844 2.42598   1
  -3 -15  -4 68.0588 3.52940  -2
  -3 -15  -4 68.0588 3.52940   1
   3  15   4 60.0298 3.17982  -2
   3  15   4 60.0298 3.17982   1
  -4 -15  -4 38.9661 3.87955  -2
  -4 -15  -4 38.9661 3.87955   1
   4  15   4 49.9966 3.71825  -2
   4  15   4 49.9966 3.71825   1
  -5 -15  -4 96.1059 7.60532  -2
  -5 -15  -4 96.1059 7.60532   1
   5  15   4 88.2547 4.16489  -2
   5  15   4 88.2547 4.16489   1
   3 -16  -4 50.4361 3.60843  -2
   3 -16  -4 50.4361 3.60843   1
  -3  16   4 43.0950 4.33453  -2
  -3  16   4 43.0950 4.33453   1
   2 -16  -4 90.5565 4.50328  -2
   2 -16  -4 90.5565 4.50328   1
  -2  16   4 94.2036 4.47567  -2
  -2  16   4 94.2036 4.47567   1
   1 -16  -4 35.5382 2.92178  -2
   1 -16  -4 35.5382 2.92178   1
  -1  16   4 34.6263 3.54259  -2
  -1  16   4 34.6263 3.54259   1
   0 -16  -4 0.17140 2.03991  -2
   0 -16  -4 0.17140 2.03991   1
   0  16   4 0.81846 1.90956  -2
   0  16   4 0.81846 1.90956   1
  -1 -16  -4 69.4137 5.02457  -2
  -1 -16  -4 69.4137 5.02457   1
   1  16   4 53.3219 3.38426  -2
   1  16   4 53.3219 3.38426   1
  -2 -16  -4 31.3309 3.92985  -2
  -2 -16  -4 31.3309 3.92985   1
   2  16   4 28.6040 2.91055  -2
   2  16   4 28.6040 2.91055   1
 -13   0   5 0.85911 1.10715   1
 -12   0   5 109.844 3.13219   1
 -11   0   5 92.7793 3.03582   1
 -10   0   5 15.1981 1.24123   1
  -9   0   5 5.27368 1.01232   1
  -8   0   5 3.86934 0.79439   1
  -7   0   5 342.165 6.28508   1
  -6   0   5 -0.2000 0.64171   1
  -5   0   5 143.614 2.64483   1
  -4   0   5 15.0210 0.80562   1
  -3   0   5 24.0113 0.78909   1
  -2   0   5 77.5755 1.31835   1
  -1   0   5 0.41168 0.31419   1
   0   0   5 70.0306 1.11297   1
   1   0   5 15.1664 0.58520   1
   2   0   5 102.185 1.45733   1
   3   0   5 11.7436 0.63214   1
   4   0   5 633.488 8.68195   1
   5   0   5 200.154 3.71530   1
   6   0   5 503.037 8.41873   1
   7   0   5 102.724 2.57297   1
   8   0   5 5.74902 0.99125   1
   9   0   5 103.807 3.05223   1
  10   0   5 2.65771 1.00758   1
  11   0   5 7.06140 1.32909   1
  12   0   5 26.0457 2.06492   1
  13  -1  -5 40.6130 2.30727   1
 -13   1   5 36.0803 2.13022   1
  12  -1  -5 28.4918 1.86774   1
 -12   1   5 30.2692 1.87093   1
  11  -1  -5 184.162 4.25808   1
 -11   1   5 173.512 4.13164   1
  10  -1  -5 24.6096 1.45189   1
 -10   1   5 28.0274 1.55629   1
   9  -1  -5 61.3678 2.02487   1
  -9   1   5 57.8123 1.98813   1
   8  -1  -5 59.3046 1.94167   1
  -8   1   5 70.9358 2.10714   1
   7  -1  -5 3.65620 0.74501   1
  -7   1   5 2.81125 0.81066   1
   6  -1  -5 314.651 5.87334   1
  -6   1   5 307.944 5.26141   1
   5  -1  -5 11.5055 0.83306   1
  -5   1   5 10.0616 0.83817   1
   4  -1  -5 18.6170 0.88834   1
  -4   1   5 24.8985 0.99608   1
   3  -1  -5 3.41086 0.47818   1
  -3   1   5 5.67288 0.48448   1
   2  -1  -5 120.490 7.01358  -2
   2  -1  -5 120.490 7.01358   1
  -2   1   5 81.9478 1.43953   1
   1  -1  -5 196.718 10.3661  -2
   1  -1  -5 196.718 10.3661   1
  -1   1   5 104.892 1.54165   1
   0  -1  -5 127.925 7.43185  -2
   0  -1  -5 127.925 7.43185   1
   0   1   5 117.155 7.01655  -2
   0   1   5 117.155 7.01655   1
  -1  -1  -5 806.777 8.96202   1
   1   1   5 801.712 9.37027   1
  -2  -1  -5 220.393 2.81233   1
   2   1   5 224.313 2.68118   1
  -3  -1  -5 241.412 3.29025   1
   3   1   5 228.753 2.93375   1
  -4  -1  -5 33.6070 1.38286   1
   4   1   5 35.8650 1.20704   1
  -5  -1  -5 516.125 8.99264   1
   5   1   5 532.873 8.20465   1
  -6  -1  -5 90.0219 2.29386   1
   6   1   5 96.1040 2.43788   1
  -7  -1  -5 64.5844 1.97737   1
   7   1   5 65.8370 2.07867   1
  -8  -1  -5 126.313 3.05055   1
   8   1   5 114.879 3.10937   1
  -9  -1  -5 19.4751 1.45847   1
   9   1   5 20.5464 1.38393   1
 -10  -1  -5 19.1916 1.63152   1
  10   1   5 23.3695 1.78856   1
 -11  -1  -5 7.37321 1.36944   1
  11   1   5 11.2557 1.48652   1
 -12  -1  -5 17.5397 1.91451   1
  12   1   5 12.3916 1.61044   1
  13  -2  -5 31.5756 1.97419   1
 -13   2   5 34.1841 2.04716   1
  12  -2  -5 21.9177 1.63742   1
 -12   2   5 18.8210 1.60828   1
  11  -2  -5 11.0580 1.31216   1
 -11   2   5 11.6946 1.31222   1
  10  -2  -5 92.5637 2.46702   1
 -10   2   5 91.0898 2.68522   1
   9  -2  -5 51.3099 1.82579   1
  -9   2   5 58.9666 2.26100   1
   8  -2  -5 15.5436 1.07578   1
  -8   2   5 10.3803 1.18866   1
   7  -2  -5 63.3249 2.00361   1
  -7   2   5 68.9668 2.00736   1
   6  -2  -5 65.7868 1.81435   1
  -6   2   5 61.7357 1.69503   1
   5  -2  -5 203.800 10.8195  -2
   5  -2  -5 203.800 10.8195   1
  -5   2   5 129.165 2.31786   1
   4  -2  -5 68.5419 3.59791  -2
   4  -2  -5 68.5419 3.59791   1
  -4   2   5 42.3773 1.29146   1
   3  -2  -5 104.489 4.75718  -2
   3  -2  -5 104.489 4.75718   1
  -3   2   5 108.226 7.16320  -2
  -3   2   5 108.226 7.16320   1
   2  -2  -5 50.8450 3.07256  -2
   2  -2  -5 50.8450 3.07256   1
  -2   2   5 46.0910 3.85664  -2
  -2   2   5 46.0910 3.85664   1
   1  -2  -5 309.394 10.8629  -2
   1  -2  -5 309.394 10.8629   1
  -1   2   5 294.660 14.5510  -2
  -1   2   5 294.660 14.5510   1
   0  -2  -5 869.019 28.2916  -2
   0  -2  -5 869.019 28.2916   1
   0   2   5 886.236 28.8342  -2
   0   2   5 886.236 28.8342   1
  -1  -2  -5 351.315 12.2384  -2
  -1  -2  -5 351.315 12.2384   1
   1   2   5 366.080 12.6912  -2
   1   2   5 366.080 12.6912   1
  -2  -2  -5 537.338 14.8032  -2
  -2  -2  -5 537.338 14.8032   1
   2   2   5 315.906 3.53148   1
  -3  -2  -5 133.203 7.43121  -2
  -3  -2  -5 133.203 7.43121   1
   3   2   5 85.0568 1.53677   1
  -4  -2  -5 1277.36 58.6983  -2
  -4  -2  -5 1277.36 58.6983   1
   4   2   5 808.860 10.7476   1
  -5  -2  -5 189.980 3.83908   1
   5   2   5 181.182 3.27337   1
  -6  -2  -5 171.208 3.83892   1
   6   2   5 180.749 3.65496   1
  -7  -2  -5 26.2581 1.13709   1
   7   2   5 32.7929 1.62643   1
  -8  -2  -5 61.8774 2.13913   1
   8   2   5 67.7168 2.39246   1
  -9  -2  -5 9.44892 1.16929   1
   9   2   5 4.86238 0.95323   1
 -10  -2  -5 66.4169 2.59166   1
  10   2   5 68.1811 2.76784   1
 -11  -2  -5 16.6378 1.58098   1
  11   2   5 16.4519 1.67101   1
 -12  -2  -5 6.42574 1.36828   1
  12   2   5 6.07489 1.31834   1
  13  -3  -5 29.2212 1.86895   1
 -13   3   5 28.8718 1.94642   1
  12  -3  -5 11.6692 1.39421   1
 -12   3   5 13.5034 1.43055   1
  11  -3  -5 33.6574 1.90711   1
 -11   3   5 41.0168 2.07575   1
  10  -3  -5 15.4293 1.34600   1
 -10   3   5 13.2556 1.32605   1
   9  -3  -5 60.5971 2.03381   1
  -9   3   5 61.0341 2.53590   1
   8  -3  -5 51.4631 1.95497   1
  -8   3   5 57.3147 2.27132   1
   7  -3  -5 42.6666 1.73819   1
  -7   3   5 37.5462 1.54352   1
   6  -3  -5 45.2557 1.53758   1
  -6   3   5 32.6160 1.37334   1
   5  -3  -5 -0.7622 2.41428  -2
   5  -3  -5 -0.7622 2.41428   1
  -5   3   5 0.39115 0.57758   1
   4  -3  -5 268.934 13.3563  -2
   4  -3  -5 268.934 13.3563   1
  -4   3   5 254.462 13.9791  -2
  -4   3   5 254.462 13.9791   1
   3  -3  -5 584.961 12.4533  -2
   3  -3  -5 584.961 12.4533   1
  -3   3   5 607.229 16.6753  -2
  -3   3   5 607.229 16.6753   1
   2  -3  -5 854.981 19.9759  -2
   2  -3  -5 854.981 19.9759   1
  -2   3   5 885.137 23.7349  -2
  -2   3   5 885.137 23.7349   1
   1  -3  -5 531.105 10.4818  -2
   1  -3  -5 531.105 10.4818   1
  -1   3   5 505.997 16.9730  -2
  -1   3   5 505.997 16.9730   1
   0  -3  -5 27.1501 1.24467  -2
   0  -3  -5 27.1501 1.24467   1
   0   3   5 32.3238 3.67731  -2
   0   3   5 32.3238 3.67731   1
  -1  -3  -5 546.177 9.86099  -2
  -1  -3  -5 546.177 9.86099   1
   1   3   5 498.633 13.9716  -2
   1   3   5 498.633 13.9716   1
  -2  -3  -5 123.593 3.54021  -2
  -2  -3  -5 123.593 3.54021   1
   2   3   5 121.180 7.53472  -2
   2   3   5 121.180 7.53472   1
  -3  -3  -5 144.273 7.81980  -2
  -3  -3  -5 144.273 7.81980   1
   3   3   5 108.719 1.79065   1
  -4  -3  -5 595.925 28.1658  -2
  -4  -3  -5 595.925 28.1658   1
   4   3   5 386.283 5.94887   1
  -5  -3  -5 387.268 6.57249   1
   5   3   5 381.361 5.84399   1
  -6  -3  -5 42.5665 1.51624   1
   6   3   5 45.2936 1.60785   1
  -7  -3  -5 186.508 3.76088   1
   7   3   5 200.625 3.81458   1
  -8  -3  -5 76.5978 2.34109   1
   8   3   5 71.9664 2.25564   1
  -9  -3  -5 37.7857 1.81398   1
   9   3   5 32.5690 1.40729   1
 -10  -3  -5 28.9859 1.73638   1
  10   3   5 30.2228 1.96032   1
 -11  -3  -5 39.8068 2.20732   1
  11   3   5 44.4216 2.35864   1
 -12  -3  -5 13.2498 1.53475   1
  12   3   5 12.7275 1.59699   1
  13  -4  -5 -0.6621 1.18641   1
 -13   4   5 1.88673 1.16074   1
  12  -4  -5 -0.1532 1.02116   1
 -12   4   5 2.67962 1.16766   1
  11  -4  -5 0.89434 0.94874   1
 -11   4   5 -0.2683 0.97304   1
  10  -4  -5 20.3311 1.58196   1
 -10   4   5 22.3196 1.57786   1
   9  -4  -5 18.6098 1.15908   1
  -9   4   5 16.8379 1.41679   1
   8  -4  -5 152.737 3.65265   1
  -8   4   5 145.820 3.20893   1
   7  -4  -5 14.9665 1.15281   1
  -7   4   5 16.6763 1.08503   1
   6  -4  -5 13.9191 0.98464   1
  -6   4   5 24.7544 4.55331  -2
  -6   4   5 24.7544 4.55331   1
   5  -4  -5 42.5484 1.43819   1
  -5   4   5 53.9729 1.44512   1
   4  -4  -5 134.241 4.57536  -2
   4  -4  -5 134.241 4.57536   1
  -4   4   5 135.168 4.64874  -2
  -4   4   5 135.168 4.64874   1
   3  -4  -5 1202.71 21.2627  -2
   3  -4  -5 1202.71 21.2627   1
  -3   4   5 1186.88 31.5771  -2
  -3   4   5 1186.88 31.5771   1
   2  -4  -5 24.5170 1.39179  -2
   2  -4  -5 24.5170 1.39179   1
  -2   4   5 16.2846 1.58161  -2
  -2   4   5 16.2846 1.58161   1
   1  -4  -5 638.346 10.5358  -2
   1  -4  -5 638.346 10.5358   1
  -1   4   5 674.821 12.7163  -2
  -1   4   5 674.821 12.7163   1
   0  -4  -5 194.253 3.70344  -2
   0  -4  -5 194.253 3.70344   1
   0   4   5 183.689 3.79444  -2
   0   4   5 183.689 3.79444   1
  -1  -4  -5 123.878 3.07832  -2
  -1  -4  -5 123.878 3.07832   1
   1   4   5 134.867 3.61423  -2
   1   4   5 134.867 3.61423   1
  -2  -4  -5 594.023 12.3879  -2
  -2  -4  -5 594.023 12.3879   1
   2   4   5 536.877 11.6351  -2
   2   4   5 536.877 11.6351   1
  -3  -4  -5 268.588 8.01036  -2
  -3  -4  -5 268.588 8.01036   1
   3   4   5 253.462 6.51686  -2
   3   4   5 253.462 6.51686   1
  -4  -4  -5 268.121 9.92627  -2
  -4  -4  -5 268.121 9.92627   1
   4   4   5 282.570 15.9531  -2
   4   4   5 282.570 15.9531   1
  -5  -4  -5 260.089 14.1171  -2
  -5  -4  -5 260.089 14.1171   1
   5   4   5 278.695 16.2652  -2
   5   4   5 278.695 16.2652   1
  -6  -4  -5 320.884 5.54437   1
   6   4   5 340.073 5.46318   1
  -7  -4  -5 5.73202 0.83928   1
   7   4   5 10.0179 1.00011   1
  -8  -4  -5 7.86779 1.26528   1
   8   4   5 3.11111 0.96710   1
  -9  -4  -5 4.82015 0.97658   1
   9   4   5 8.15549 1.04133   1
 -10  -4  -5 4.94291 1.00057   1
  10   4   5 6.89818 1.35404   1
 -11  -4  -5 22.0164 1.66682   1
  11   4   5 20.4782 1.85958   1
 -12  -4  -5 19.3225 1.72080   1
  12   4   5 21.6426 1.83477   1
  12  -5  -5 4.17038 1.20731   1
 -12   5   5 6.04936 1.53651   1
  11  -5  -5 11.3333 1.50064   1
 -11   5   5 12.6967 1.36419   1
  10  -5  -5 47.8584 2.12146   1
 -10   5   5 42.0187 2.00787   1
   9  -5  -5 17.9896 1.39013   1
  -9   5   5 19.3323 1.54183   1
   8  -5  -5 15.4592 1.14120   1
  -8   5   5 10.2451 1.16466   1
   7  -5  -5 177.702 3.68520   1
  -7   5   5 232.176 14.3569  -2
  -7   5   5 232.176 14.3569   1
   6  -5  -5 11.0877 0.91136   1
  -6   5   5 12.3873 2.48671  -2
  -6   5   5 12.3873 2.48671   1
   5  -5  -5 49.4070 5.11799  -2
   5  -5  -5 49.4070 5.11799   1
  -5   5   5 57.9976 5.94820  -2
  -5   5   5 57.9976 5.94820   1
   4  -5  -5 374.676 8.47662  -2
   4  -5  -5 374.676 8.47662   1
  -4   5   5 348.934 10.1700  -2
  -4   5   5 348.934 10.1700   1
   3  -5  -5 455.194 7.91014  -2
   3  -5  -5 455.194 7.91014   1
  -3   5   5 439.258 10.7542  -2
  -3   5   5 439.258 10.7542   1
   2  -5  -5 1342.13 20.1666  -2
   2  -5  -5 1342.13 20.1666   1
  -2   5   5 1376.01 30.1951  -2
  -2   5   5 1376.01 30.1951   1
   1  -5  -5 492.534 6.92593  -2
   1  -5  -5 492.534 6.92593   1
  -1   5   5 514.038 9.37896  -2
  -1   5   5 514.038 9.37896   1
   0  -5  -5 166.380 3.11749  -2
   0  -5  -5 166.380 3.11749   1
   0   5   5 177.600 3.14321  -2
   0   5   5 177.600 3.14321   1
  -1  -5  -5 78.7071 2.26873  -2
  -1  -5  -5 78.7071 2.26873   1
   1   5   5 87.6400 1.84844  -2
   1   5   5 87.6400 1.84844   1
  -2  -5  -5 9.90650 0.93103  -2
  -2  -5  -5 9.90650 0.93103   1
   2   5   5 -17.992 20.5093  -2
   2   5   5 -17.992 20.5093   1
  -3  -5  -5 112.181 2.90106  -2
  -3  -5  -5 112.181 2.90106   1
   3   5   5 115.910 2.52298  -2
   3   5   5 115.910 2.52298   1
  -4  -5  -5 122.138 4.13751  -2
  -4  -5  -5 122.138 4.13751   1
   4   5   5 117.307 3.38105  -2
   4   5   5 117.307 3.38105   1
  -5  -5  -5 203.206 7.91653  -2
  -5  -5  -5 203.206 7.91653   1
   5   5   5 203.519 8.26930  -2
   5   5   5 203.519 8.26930   1
  -6  -5  -5 38.4057 1.57581   1
   6   5   5 57.8380 4.05333  -2
   6   5   5 57.8380 4.05333   1
  -7  -5  -5 104.075 2.70791   1
   7   5   5 103.325 2.78491   1
  -8  -5  -5 7.98718 1.08817   1
   8   5   5 5.72372 0.92841   1
  -9  -5  -5 7.57574 1.09172   1
   9   5   5 7.16850 1.25248   1
 -10  -5  -5 10.6769 1.37126   1
  10   5   5 14.1982 1.57984   1
 -11  -5  -5 17.8038 1.60497   1
  11   5   5 18.8777 1.88730   1
  12  -6  -5 0.65796 1.15267   1
 -12   6   5 3.04615 1.13052   1
  11  -6  -5 3.16344 1.05513   1
 -11   6   5 2.41777 1.04344   1
  10  -6  -5 23.8861 1.49897   1
 -10   6   5 23.9826 1.57374   1
   9  -6  -5 47.9385 1.73603   1
  -9   6   5 39.4396 1.91101   1
   8  -6  -5 99.2816 2.46262   1
  -8   6   5 90.5494 2.87810   1
   7  -6  -5 2.39042 0.70463   1
  -7   6   5 -3.1666 4.53242  -2
  -7   6   5 -3.1666 4.53242   1
   6  -6  -5 204.538 12.0520  -2
   6  -6  -5 204.538 12.0520   1
  -6   6   5 196.697 8.23379  -2
  -6   6   5 196.697 8.23379   1
   5  -6  -5 81.5741 3.50344  -2
   5  -6  -5 81.5741 3.50344   1
  -5   6   5 100.575 3.85328  -2
  -5   6   5 100.575 3.85328   1
   4  -6  -5 25.9995 1.34308  -2
   4  -6  -5 25.9995 1.34308   1
  -4   6   5 18.2603 1.37955  -2
  -4   6   5 18.2603 1.37955   1
   3  -6  -5 494.563 8.37517  -2
   3  -6  -5 494.563 8.37517   1
  -3   6   5 554.168 10.4590  -2
  -3   6   5 554.168 10.4590   1
   2  -6  -5 388.999 7.81806  -2
   2  -6  -5 388.999 7.81806   1
  -2   6   5 373.781 7.88794  -2
  -2   6   5 373.781 7.88794   1
   1  -6  -5 417.281 7.18140  -2
   1  -6  -5 417.281 7.18140   1
  -1   6   5 409.487 6.65681  -2
  -1   6   5 409.487 6.65681   1
   0  -6  -5 422.048 7.95470  -2
   0  -6  -5 422.048 7.95470   1
   0   6   5 431.195 6.24358  -2
   0   6   5 431.195 6.24358   1
  -1  -6  -5 21.4591 1.11212  -2
  -1  -6  -5 21.4591 1.11212   1
   1   6   5 13.3305 0.81454  -2
   1   6   5 13.3305 0.81454   1
  -2  -6  -5 402.317 8.53298  -2
  -2  -6  -5 402.317 8.53298   1
   2   6   5 402.961 7.71856  -2
   2   6   5 402.961 7.71856   1
  -3  -6  -5 97.5200 3.05243  -2
  -3  -6  -5 97.5200 3.05243   1
   3   6   5 81.2093 2.12642  -2
   3   6   5 81.2093 2.12642   1
  -4  -6  -5 353.412 10.6296  -2
  -4  -6  -5 353.412 10.6296   1
   4   6   5 353.529 9.07531  -2
   4   6   5 353.529 9.07531   1
  -5  -6  -5 37.2960 4.77642  -2
  -5  -6  -5 37.2960 4.77642   1
   5   6   5 24.0574 1.67132  -2
   5   6   5 24.0574 1.67132   1
  -6  -6  -5 38.4317 1.29361   1
   6   6   5 46.2962 3.26044  -2
   6   6   5 46.2962 3.26044   1
  -7  -6  -5 16.6504 1.20616   1
   7   6   5 20.3699 1.32872   1
  -8  -6  -5 1.98558 0.78356   1
   8   6   5 1.62051 0.81067   1
  -9  -6  -5 6.88831 0.96945   1
   9   6   5 2.93739 1.09257   1
 -10  -6  -5 1.23579 0.99601   1
  10   6   5 -0.5957 0.99895   1
 -11  -6  -5 34.7576 1.88117   1
  11   6   5 32.5069 2.26269   1
  12  -7  -5 16.9404 2.08457   1
 -12   7   5 18.4093 1.54502   1
  11  -7  -5 19.8779 1.81850   1
 -11   7   5 13.5460 1.46316   1
  10  -7  -5 85.7636 3.00689   1
 -10   7   5 86.2638 2.91301   1
   9  -7  -5 74.5738 2.39826   1
  -9   7   5 66.4882 2.60822   1
   8  -7  -5 16.3652 1.05255   1
  -8   7   5 21.4971 4.11376  -2
  -8   7   5 21.4971 4.11376   1
   7  -7  -5 18.9625 0.88009   1
  -7   7   5 17.3719 5.23572  -2
  -7   7   5 17.3719 5.23572   1
   6  -7  -5 35.5490 1.16838   1
  -6   7   5 56.6737 3.66566  -2
  -6   7   5 56.6737 3.66566   1
   5  -7  -5 94.2475 3.43312  -2
   5  -7  -5 94.2475 3.43312   1
  -5   7   5 98.1043 3.84203  -2
  -5   7   5 98.1043 3.84203   1
   4  -7  -5 363.042 6.69505  -2
   4  -7  -5 363.042 6.69505   1
  -4   7   5 406.906 10.6512  -2
  -4   7   5 406.906 10.6512   1
   3  -7  -5 111.321 2.43894  -2
   3  -7  -5 111.321 2.43894   1
  -3   7   5 105.667 2.83570  -2
  -3   7   5 105.667 2.83570   1
   2  -7  -5 489.486 9.59881  -2
   2  -7  -5 489.486 9.59881   1
  -2   7   5 509.153 9.20762  -2
  -2   7   5 509.153 9.20762   1
   1  -7  -5 157.183 2.86528  -2
   1  -7  -5 157.183 2.86528   1
  -1   7   5 155.910 3.23130  -2
  -1   7   5 155.910 3.23130   1
   0  -7  -5 51.3008 1.75488  -2
   0  -7  -5 51.3008 1.75488   1
   0   7   5 38.4037 1.20878  -2
   0   7   5 38.4037 1.20878   1
  -1  -7  -5 139.620 2.82193  -2
  -1  -7  -5 139.620 2.82193   1
   1   7   5 149.959 2.59182  -2
   1   7   5 149.959 2.59182   1
  -2  -7  -5 30.8698 1.20191  -2
  -2  -7  -5 30.8698 1.20191   1
   2   7   5 19.7779 0.91873  -2
   2   7   5 19.7779 0.91873   1
  -3  -7  -5 428.377 9.11182  -2
  -3  -7  -5 428.377 9.11182   1
   3   7   5 397.554 6.06032  -2
   3   7   5 397.554 6.06032   1
  -4  -7  -5 156.548 6.91915  -2
  -4  -7  -5 156.548 6.91915   1
   4   7   5 137.333 3.92715  -2
   4   7   5 137.333 3.92715   1
  -5  -7  -5 65.7145 5.55417  -2
  -5  -7  -5 65.7145 5.55417   1
   5   7   5 66.5638 3.05578  -2
   5   7   5 66.5638 3.05578   1
  -6  -7  -5 1.96605 0.89227   1
   6   7   5 -1.5808 1.96808  -2
   6   7   5 -1.5808 1.96808   1
  -7  -7  -5 19.6480 0.99528   1
   7   7   5 23.8947 3.18481  -2
   7   7   5 23.8947 3.18481   1
  -8  -7  -5 39.2918 1.41370   1
   8   7   5 42.8064 1.75210   1
  -9  -7  -5 28.6188 1.47962   1
   9   7   5 27.3832 1.83525   1
 -10  -7  -5 2.79590 1.13024   1
  10   7   5 0.80647 1.11311   1
 -11  -7  -5 4.29707 1.63841   1
  11   7   5 5.72329 1.33132   1
  11  -8  -5 23.0996 1.84836   1
 -11   8   5 16.4709 1.48509   1
  10  -8  -5 21.4208 1.60756   1
 -10   8   5 16.3521 1.48251   1
   9  -8  -5 32.5553 1.84458   1
  -9   8   5 26.8409 1.72290   1
   8  -8  -5 43.3067 1.84045   1
  -8   8   5 56.8941 6.83588  -2
  -8   8   5 56.8941 6.83588   1
   7  -8  -5 53.0495 1.58166   1
  -7   8   5 86.5895 5.90109  -2
  -7   8   5 86.5895 5.90109   1
   6  -8  -5 13.4644 0.85126   1
  -6   8   5 13.3663 3.36895  -2
  -6   8   5 13.3663 3.36895   1
   5  -8  -5 172.117 5.28438  -2
   5  -8  -5 172.117 5.28438   1
  -5   8   5 177.761 5.66985  -2
  -5   8   5 177.761 5.66985   1
   4  -8  -5 83.8520 3.08785  -2
   4  -8  -5 83.8520 3.08785   1
  -4   8   5 69.6867 2.38768  -2
  -4   8   5 69.6867 2.38768   1
   3  -8  -5 96.6455 3.17848  -2
   3  -8  -5 96.6455 3.17848   1
  -3   8   5 117.115 2.62451  -2
  -3   8   5 117.115 2.62451   1
   2  -8  -5 526.066 10.0507  -2
   2  -8  -5 526.066 10.0507   1
  -2   8   5 519.494 8.11048  -2
  -2   8   5 519.494 8.11048   1
   1  -8  -5 37.3827 1.37798  -2
   1  -8  -5 37.3827 1.37798   1
  -1   8   5 44.7715 1.19616  -2
  -1   8   5 44.7715 1.19616   1
   0  -8  -5 265.486 5.87081  -2
   0  -8  -5 265.486 5.87081   1
   0   8   5 302.381 6.42053  -2
   0   8   5 302.381 6.42053   1
  -1  -8  -5 138.198 3.22418  -2
  -1  -8  -5 138.198 3.22418   1
   1   8   5 128.356 2.65157  -2
   1   8   5 128.356 2.65157   1
  -2  -8  -5 648.402 13.5609  -2
  -2  -8  -5 648.402 13.5609   1
   2   8   5 637.728 10.9303  -2
   2   8   5 637.728 10.9303   1
  -3  -8  -5 -1.4259 1.77068  -2
  -3  -8  -5 -1.4259 1.77068   1
   3   8   5 0.97236 0.60656  -2
   3   8   5 0.97236 0.60656   1
  -4  -8  -5 171.816 6.47784  -2
  -4  -8  -5 171.816 6.47784   1
   4   8   5 135.453 2.89349  -2
   4   8   5 135.453 2.89349   1
  -5  -8  -5 17.1296 2.72710  -2
  -5  -8  -5 17.1296 2.72710   1
   5   8   5 12.1295 1.37409  -2
   5   8   5 12.1295 1.37409   1
  -6  -8  -5 72.7886 5.11992  -2
  -6  -8  -5 72.7886 5.11992   1
   6   8   5 73.4195 8.01841  -2
   6   8   5 73.4195 8.01841   1
  -7  -8  -5 39.1572 1.87402   1
   7   8   5 58.7847 6.88530  -2
   7   8   5 58.7847 6.88530   1
  -8  -8  -5 13.4158 1.42412   1
   8   8   5 16.7713 3.25131  -2
   8   8   5 16.7713 3.25131   1
  -9  -8  -5 39.7201 2.09601   1
   9   8   5 69.4088 8.17750  -2
   9   8   5 69.4088 8.17750   1
 -10  -8  -5 36.6190 2.68966   1
  10   8   5 36.6789 2.13560   1
  11  -9  -5 89.3286 3.95341   1
 -11   9   5 75.0482 3.06889   1
  10  -9  -5 22.1158 2.33581   1
 -10   9   5 18.8191 1.73481   1
   9  -9  -5 43.1891 1.87045   1
  -9   9   5 65.8638 7.67357  -2
  -9   9   5 65.8638 7.67357   1
   8  -9  -5 58.3407 1.99519   1
  -8   9   5 83.2668 5.98749  -2
  -8   9   5 83.2668 5.98749   1
   7  -9  -5 37.6399 1.82480   1
  -7   9   5 60.1346 5.09566  -2
  -7   9   5 60.1346 5.09566   1
   6  -9  -5 67.5265 5.08496  -2
   6  -9  -5 67.5265 5.08496   1
  -6   9   5 91.9726 5.63632  -2
  -6   9   5 91.9726 5.63632   1
   5  -9  -5 7.62857 2.53217  -2
   5  -9  -5 7.62857 2.53217   1
  -5   9   5 6.16935 1.28899  -2
  -5   9   5 6.16935 1.28899   1
   4  -9  -5 200.612 5.53235  -2
   4  -9  -5 200.612 5.53235   1
  -4   9   5 222.926 5.15716  -2
  -4   9   5 222.926 5.15716   1
   3  -9  -5 261.840 6.61865  -2
   3  -9  -5 261.840 6.61865   1
  -3   9   5 240.541 4.97192  -2
  -3   9   5 240.541 4.97192   1
   2  -9  -5 66.8636 1.93968  -2
   2  -9  -5 66.8636 1.93968   1
  -2   9   5 84.7606 1.65842  -2
  -2   9   5 84.7606 1.65842   1
   1  -9  -5 94.8919 2.90601  -2
   1  -9  -5 94.8919 2.90601   1
  -1   9   5 91.1394 1.99189  -2
  -1   9   5 91.1394 1.99189   1
   0  -9  -5 24.6707 1.42194  -2
   0  -9  -5 24.6707 1.42194   1
   0   9   5 21.0752 0.87913  -2
   0   9   5 21.0752 0.87913   1
  -1  -9  -5 198.601 4.64280  -2
  -1  -9  -5 198.601 4.64280   1
   1   9   5 208.703 4.72812  -2
   1   9   5 208.703 4.72812   1
  -2  -9  -5 222.987 5.21459  -2
  -2  -9  -5 222.987 5.21459   1
   2   9   5 216.768 3.85798  -2
   2   9   5 216.768 3.85798   1
  -3  -9  -5 255.195 6.74480  -2
  -3  -9  -5 255.195 6.74480   1
   3   9   5 219.500 4.02975  -2
   3   9   5 219.500 4.02975   1
  -4  -9  -5 103.683 4.02074  -2
  -4  -9  -5 103.683 4.02074   1
   4   9   5 87.9271 2.37988  -2
   4   9   5 87.9271 2.37988   1
  -5  -9  -5 11.0687 4.25745  -2
  -5  -9  -5 11.0687 4.25745   1
   5   9   5 20.9782 1.32107  -2
   5   9   5 20.9782 1.32107   1
  -6  -9  -5 129.756 9.21966  -2
  -6  -9  -5 129.756 9.21966   1
   6   9   5 119.253 4.98303  -2
   6   9   5 119.253 4.98303   1
  -7  -9  -5 2.68347 3.57910  -2
  -7  -9  -5 2.68347 3.57910   1
   7   9   5 3.55657 3.48959  -2
   7   9   5 3.55657 3.48959   1
  -8  -9  -5 67.9932 3.13914   1
   8   9   5 109.185 9.95182  -2
   8   9   5 109.185 9.95182   1
  -9  -9  -5 13.2739 2.00389   1
   9   9   5 16.2911 1.59256   1
 -10  -9  -5 50.4418 3.56179   1
  10   9   5 51.4421 2.41299   1
  10 -10  -5 16.6255 1.75293   1
 -10  10   5 32.1575 6.57981  -2
 -10  10   5 32.1575 6.57981   1
   9 -10  -5 19.9714 1.64331   1
  -9  10   5 28.8715 6.25574  -2
  -9  10   5 28.8715 6.25574   1
   8 -10  -5 3.51372 1.30400   1
  -8  10   5 10.9399 3.80358  -2
  -8  10   5 10.9399 3.80358   1
   7 -10  -5 66.0347 7.24737  -2
   7 -10  -5 66.0347 7.24737   1
  -7  10   5 75.3657 5.58958  -2
  -7  10   5 75.3657 5.58958   1
   6 -10  -5 5.99760 2.69209  -2
   6 -10  -5 5.99760 2.69209   1
  -6  10   5 6.74032 2.37779  -2
  -6  10   5 6.74032 2.37779   1
   5 -10  -5 186.975 6.90609  -2
   5 -10  -5 186.975 6.90609   1
  -5  10   5 165.575 4.76468  -2
  -5  10   5 165.575 4.76468   1
   4 -10  -5 32.6974 2.49720  -2
   4 -10  -5 32.6974 2.49720   1
  -4  10   5 33.9999 1.62339  -2
  -4  10   5 33.9999 1.62339   1
   3 -10  -5 42.9213 1.87000  -2
   3 -10  -5 42.9213 1.87000   1
  -3  10   5 59.8562 1.76942  -2
  -3  10   5 59.8562 1.76942   1
   2 -10  -5 22.0563 1.43794  -2
   2 -10  -5 22.0563 1.43794   1
  -2  10   5 27.1537 1.13253  -2
  -2  10   5 27.1537 1.13253   1
   1 -10  -5 4.07676 0.95107  -2
   1 -10  -5 4.07676 0.95107   1
  -1  10   5 6.04884 0.73577  -2
  -1  10   5 6.04884 0.73577   1
   0 -10  -5 106.386 3.96527  -2
   0 -10  -5 106.386 3.96527   1
   0  10   5 109.440 2.94673  -2
   0  10   5 109.440 2.94673   1
  -1 -10  -5 95.9239 2.89539  -2
  -1 -10  -5 95.9239 2.89539   1
   1  10   5 101.535 2.92294  -2
   1  10   5 101.535 2.92294   1
  -2 -10  -5 324.723 8.94821  -2
  -2 -10  -5 324.723 8.94821   1
   2  10   5 331.716 6.64928  -2
   2  10   5 331.716 6.64928   1
  -3 -10  -5 135.998 4.24057  -2
  -3 -10  -5 135.998 4.24057   1
   3  10   5 120.502 3.20931  -2
   3  10   5 120.502 3.20931   1
  -4 -10  -5 19.9510 3.06819  -2
  -4 -10  -5 19.9510 3.06819   1
   4  10   5 22.3044 1.47464  -2
   4  10   5 22.3044 1.47464   1
  -5 -10  -5 3.57125 4.40924  -2
  -5 -10  -5 3.57125 4.40924   1
   5  10   5 6.83516 1.15641  -2
   5  10   5 6.83516 1.15641   1
  -6 -10  -5 35.5704 5.41775  -2
  -6 -10  -5 35.5704 5.41775   1
   6  10   5 29.6795 2.39433  -2
   6  10   5 29.6795 2.39433   1
  -7 -10  -5 140.000 10.0449  -2
  -7 -10  -5 140.000 10.0449   1
   7  10   5 126.147 4.24674  -2
   7  10   5 126.147 4.24674   1
  -8 -10  -5 3.72980 1.41426   1
   8  10   5 3.49953 3.89526  -2
   8  10   5 3.49953 3.89526   1
  -9 -10  -5 46.4577 3.18530   1
   9  10   5 80.6131 9.15552  -2
   9  10   5 80.6131 9.15552   1
  10 -11  -5 -0.6066 1.38836   1
 -10  11   5 0.01915 1.64811   1
   9 -11  -5 27.1612 2.56854   1
  -9  11   5 44.5591 5.09221  -2
  -9  11   5 44.5591 5.09221   1
   8 -11  -5 24.7097 2.21087   1
  -8  11   5 32.8822 4.48696  -2
  -8  11   5 32.8822 4.48696   1
   7 -11  -5 40.0281 6.06372  -2
   7 -11  -5 40.0281 6.06372   1
  -7  11   5 36.4282 3.96412  -2
  -7  11   5 36.4282 3.96412   1
   6 -11  -5 198.061 7.84709  -2
   6 -11  -5 198.061 7.84709   1
  -6  11   5 181.747 5.98216  -2
  -6  11   5 181.747 5.98216   1
   5 -11  -5 69.4580 3.42027  -2
   5 -11  -5 69.4580 3.42027   1
  -5  11   5 66.8031 2.46961  -2
  -5  11   5 66.8031 2.46961   1
   4 -11  -5 24.4603 1.83395  -2
   4 -11  -5 24.4603 1.83395   1
  -4  11   5 27.9255 2.04460  -2
  -4  11   5 27.9255 2.04460   1
   3 -11  -5 2.82313 1.28734  -2
   3 -11  -5 2.82313 1.28734   1
  -3  11   5 3.87923 0.76749  -2
  -3  11   5 3.87923 0.76749   1
   2 -11  -5 12.3491 1.60104  -2
   2 -11  -5 12.3491 1.60104   1
  -2  11   5 10.9374 0.93611  -2
  -2  11   5 10.9374 0.93611   1
   1 -11  -5 16.1525 2.62136  -2
   1 -11  -5 16.1525 2.62136   1
  -1  11   5 18.4799 1.07885  -2
  -1  11   5 18.4799 1.07885   1
   0 -11  -5 73.9176 2.45965  -2
   0 -11  -5 73.9176 2.45965   1
   0  11   5 77.8994 2.56766  -2
   0  11   5 77.8994 2.56766   1
  -1 -11  -5 189.471 4.69853  -2
  -1 -11  -5 189.471 4.69853   1
   1  11   5 176.203 4.12183  -2
   1  11   5 176.203 4.12183   1
  -2 -11  -5 205.060 5.97041  -2
  -2 -11  -5 205.060 5.97041   1
   2  11   5 201.312 4.74052  -2
   2  11   5 201.312 4.74052   1
  -3 -11  -5 80.8766 5.65869  -2
  -3 -11  -5 80.8766 5.65869   1
   3  11   5 70.9217 2.30211  -2
   3  11   5 70.9217 2.30211   1
  -4 -11  -5 60.9894 4.23527  -2
  -4 -11  -5 60.9894 4.23527   1
   4  11   5 62.2865 3.11090  -2
   4  11   5 62.2865 3.11090   1
  -5 -11  -5 5.37380 3.06501  -2
  -5 -11  -5 5.37380 3.06501   1
   5  11   5 2.42068 0.61443  -2
   5  11   5 2.42068 0.61443   1
  -6 -11  -5 36.7934 6.00954  -2
  -6 -11  -5 36.7934 6.00954   1
   6  11   5 33.0916 1.97748  -2
   6  11   5 33.0916 1.97748   1
  -7 -11  -5 7.25108 4.62540  -2
  -7 -11  -5 7.25108 4.62540   1
   7  11   5 0.86383 1.56341  -2
   7  11   5 0.86383 1.56341   1
  -8 -11  -5 73.9077 7.28249  -2
  -8 -11  -5 73.9077 7.28249   1
   8  11   5 66.4743 5.36890  -2
   8  11   5 66.4743 5.36890   1
  -9 -11  -5 3.65357 1.64921   1
   9  11   5 1.05795 5.57694  -2
   9  11   5 1.05795 5.57694   1
   9 -12  -5 18.7419 3.02832   1
  -9  12   5 24.1189 4.43859  -2
  -9  12   5 24.1189 4.43859   1
   8 -12  -5 3.44504 1.80692   1
  -8  12   5 15.8863 6.12649  -2
  -8  12   5 15.8863 6.12649   1
   7 -12  -5 60.9788 7.64202  -2
   7 -12  -5 60.9788 7.64202   1
  -7  12   5 74.1459 4.44285  -2
  -7  12   5 74.1459 4.44285   1
   6 -12  -5 7.36672 2.74479  -2
   6 -12  -5 7.36672 2.74479   1
  -6  12   5 6.63878 2.13371  -2
  -6  12   5 6.63878 2.13371   1
   5 -12  -5 113.733 4.53599  -2
   5 -12  -5 113.733 4.53599   1
  -5  12   5 94.7092 2.85126  -2
  -5  12   5 94.7092 2.85126   1
   4 -12  -5 17.6149 2.53318  -2
   4 -12  -5 17.6149 2.53318   1
  -4  12   5 15.5913 1.16486  -2
  -4  12   5 15.5913 1.16486   1
   3 -12  -5 22.6594 1.99917  -2
   3 -12  -5 22.6594 1.99917   1
  -3  12   5 15.8389 1.68378  -2
  -3  12   5 15.8389 1.68378   1
   2 -12  -5 159.395 4.12646  -2
   2 -12  -5 159.395 4.12646   1
  -2  12   5 166.814 3.67197  -2
  -2  12   5 166.814 3.67197   1
   1 -12  -5 53.1799 2.25887  -2
   1 -12  -5 53.1799 2.25887   1
  -1  12   5 57.4142 1.78698  -2
  -1  12   5 57.4142 1.78698   1
   0 -12  -5 101.795 2.98087  -2
   0 -12  -5 101.795 2.98087   1
   0  12   5 83.6532 2.85746  -2
   0  12   5 83.6532 2.85746   1
  -1 -12  -5 116.852 3.53110  -2
  -1 -12  -5 116.852 3.53110   1
   1  12   5 122.950 2.93404  -2
   1  12   5 122.950 2.93404   1
  -2 -12  -5 168.470 6.66084  -2
  -2 -12  -5 168.470 6.66084   1
   2  12   5 147.645 4.25108  -2
   2  12   5 147.645 4.25108   1
  -3 -12  -5 11.1511 2.56182  -2
  -3 -12  -5 11.1511 2.56182   1
   3  12   5 12.1371 1.53513  -2
   3  12   5 12.1371 1.53513   1
  -4 -12  -5 53.1544 4.25325  -2
  -4 -12  -5 53.1544 4.25325   1
   4  12   5 58.0323 3.07491  -2
   4  12   5 58.0323 3.07491   1
  -5 -12  -5 53.3082 4.31056  -2
  -5 -12  -5 53.3082 4.31056   1
   5  12   5 57.2969 3.25344  -2
   5  12   5 57.2969 3.25344   1
  -6 -12  -5 8.41274 3.27703  -2
  -6 -12  -5 8.41274 3.27703   1
   6  12   5 10.7233 2.45817  -2
   6  12   5 10.7233 2.45817   1
  -7 -12  -5 80.1119 7.91209  -2
  -7 -12  -5 80.1119 7.91209   1
   7  12   5 80.0895 3.26889  -2
   7  12   5 80.0895 3.26889   1
  -8 -12  -5 -2.0692 1.68010   1
   8  12   5 -2.7554 2.80469  -2
   8  12   5 -2.7554 2.80469   1
   8 -13  -5 43.0145 7.20993  -2
   8 -13  -5 43.0145 7.20993   1
  -8  13   5 48.3788 3.86823  -2
  -8  13   5 48.3788 3.86823   1
   7 -13  -5 22.8971 3.37526   1
  -7  13   5 31.5745 3.13809  -2
  -7  13   5 31.5745 3.13809   1
   6 -13  -5 18.2168 5.72317  -2
   6 -13  -5 18.2168 5.72317   1
  -6  13   5 28.9809 2.52226  -2
  -6  13   5 28.9809 2.52226   1
   5 -13  -5 39.4190 4.92625  -2
   5 -13  -5 39.4190 4.92625   1
  -5  13   5 39.2882 1.91913  -2
  -5  13   5 39.2882 1.91913   1
   4 -13  -5 -0.0262 2.48357  -2
   4 -13  -5 -0.0262 2.48357   1
  -4  13   5 -1.2788 1.09973  -2
  -4  13   5 -1.2788 1.09973   1
   3 -13  -5 10.1947 1.94215  -2
   3 -13  -5 10.1947 1.94215   1
  -3  13   5 11.8123 1.45036  -2
  -3  13   5 11.8123 1.45036   1
   2 -13  -5 22.2299 2.30063  -2
   2 -13  -5 22.2299 2.30063   1
  -2  13   5 26.3203 1.87404  -2
  -2  13   5 26.3203 1.87404   1
   1 -13  -5 100.588 4.53486  -2
   1 -13  -5 100.588 4.53486   1
  -1  13   5 101.519 3.94092  -2
  -1  13   5 101.519 3.94092   1
   0 -13  -5 224.358 8.38787  -2
   0 -13  -5 224.358 8.38787   1
   0  13   5 245.746 6.05608  -2
   0  13   5 245.746 6.05608   1
  -1 -13  -5 247.754 9.04103  -2
  -1 -13  -5 247.754 9.04103   1
   1  13   5 225.512 5.68882  -2
   1  13   5 225.512 5.68882   1
  -2 -13  -5 11.2471 2.78841  -2
  -2 -13  -5 11.2471 2.78841   1
   2  13   5 6.98534 2.02459  -2
   2  13   5 6.98534 2.02459   1
  -3 -13  -5 81.0075 3.47988  -2
  -3 -13  -5 81.0075 3.47988   1
   3  13   5 78.5628 3.71131  -2
   3  13   5 78.5628 3.71131   1
  -4 -13  -5 4.78875 2.99507  -2
  -4 -13  -5 4.78875 2.99507   1
   4  13   5 9.93341 2.30923  -2
   4  13   5 9.93341 2.30923   1
  -5 -13  -5 37.4706 4.76737  -2
  -5 -13  -5 37.4706 4.76737   1
   5  13   5 31.3960 2.90286  -2
   5  13   5 31.3960 2.90286   1
  -6 -13  -5 -7.3211 5.01035  -2
  -6 -13  -5 -7.3211 5.01035   1
   6  13   5 8.54401 2.63832  -2
   6  13   5 8.54401 2.63832   1
  -7 -13  -5 9.45964 5.49657  -2
  -7 -13  -5 9.45964 5.49657   1
   7  13   5 11.3401 3.87858  -2
   7  13   5 11.3401 3.87858   1
   7 -14  -5 14.5335 6.51961  -2
   7 -14  -5 14.5335 6.51961   1
  -7  14   5 7.99866 2.27370  -2
  -7  14   5 7.99866 2.27370   1
   6 -14  -5 54.8897 8.68044  -2
   6 -14  -5 54.8897 8.68044   1
  -6  14   5 39.0774 3.26671  -2
  -6  14   5 39.0774 3.26671   1
   5 -14  -5 30.0999 3.22281  -2
   5 -14  -5 30.0999 3.22281   1
  -5  14   5 32.5185 1.61293  -2
  -5  14   5 32.5185 1.61293   1
   4 -14  -5 25.0615 2.80714  -2
   4 -14  -5 25.0615 2.80714   1
  -4  14   5 17.7183 1.87726  -2
  -4  14   5 17.7183 1.87726   1
   3 -14  -5 27.6812 2.36354  -2
   3 -14  -5 27.6812 2.36354   1
  -3  14   5 26.5817 2.15297  -2
  -3  14   5 26.5817 2.15297   1
   2 -14  -5 73.9959 3.99668  -2
   2 -14  -5 73.9959 3.99668   1
  -2  14   5 75.5876 2.91343  -2
  -2  14   5 75.5876 2.91343   1
   1 -14  -5 13.2052 2.70642  -2
   1 -14  -5 13.2052 2.70642   1
  -1  14   5 14.2791 1.96568  -2
  -1  14   5 14.2791 1.96568   1
   0 -14  -5 58.5050 4.03359  -2
   0 -14  -5 58.5050 4.03359   1
   0  14   5 59.6934 2.67290  -2
   0  14   5 59.6934 2.67290   1
  -1 -14  -5 66.4265 5.55051  -2
  -1 -14  -5 66.4265 5.55051   1
   1  14   5 72.9694 3.20670  -2
   1  14   5 72.9694 3.20670   1
  -2 -14  -5 80.2956 5.96962  -2
  -2 -14  -5 80.2956 5.96962   1
   2  14   5 72.7980 2.99944  -2
   2  14   5 72.7980 2.99944   1
  -3 -14  -5 1.51117 5.45831  -2
  -3 -14  -5 1.51117 5.45831   1
   3  14   5 -2.6372 1.90479  -2
   3  14   5 -2.6372 1.90479   1
  -4 -14  -5 20.5394 4.59418  -2
  -4 -14  -5 20.5394 4.59418   1
   4  14   5 19.6530 3.14400  -2
   4  14   5 19.6530 3.14400   1
  -5 -14  -5 -2.4007 5.24594  -2
  -5 -14  -5 -2.4007 5.24594   1
   5  14   5 2.74950 2.33983  -2
   5  14   5 2.74950 2.33983   1
  -6 -14  -5 1.95789 5.54533  -2
  -6 -14  -5 1.95789 5.54533   1
   6  14   5 8.01913 3.35897  -2
   6  14   5 8.01913 3.35897   1
   5 -15  -5 5.15469 6.81839  -2
   5 -15  -5 5.15469 6.81839   1
  -5  15   5 11.0487 2.38748  -2
  -5  15   5 11.0487 2.38748   1
   4 -15  -5 22.8032 4.68793  -2
   4 -15  -5 22.8032 4.68793   1
  -4  15   5 16.1839 3.80359  -2
  -4  15   5 16.1839 3.80359   1
   3 -15  -5 38.9273 3.70792  -2
   3 -15  -5 38.9273 3.70792   1
  -3  15   5 58.3100 4.82168  -2
  -3  15   5 58.3100 4.82168   1
   2 -15  -5 74.8556 4.16655  -2
   2 -15  -5 74.8556 4.16655   1
  -2  15   5 68.1997 3.23660  -2
  -2  15   5 68.1997 3.23660   1
   1 -15  -5 86.1758 5.52392  -2
   1 -15  -5 86.1758 5.52392   1
  -1  15   5 83.3856 4.13566  -2
  -1  15   5 83.3856 4.13566   1
   0 -15  -5 25.0992 3.54839  -2
   0 -15  -5 25.0992 3.54839   1
   0  15   5 24.1678 2.15072  -2
   0  15   5 24.1678 2.15072   1
  -1 -15  -5 9.48936 4.81905  -2
  -1 -15  -5 9.48936 4.81905   1
   1  15   5 13.3543 1.74087  -2
   1  15   5 13.3543 1.74087   1
  -2 -15  -5 31.7505 4.74836  -2
  -2 -15  -5 31.7505 4.74836   1
   2  15   5 30.9969 2.56092  -2
   2  15   5 30.9969 2.56092   1
  -3 -15  -5 7.25055 5.78346  -2
  -3 -15  -5 7.25055 5.78346   1
   3  15   5 10.8943 2.57222  -2
   3  15   5 10.8943 2.57222   1
  -4 -15  -5 15.5955 2.55534   1
   4  15   5 26.7265 2.80400  -2
   4  15   5 26.7265 2.80400   1
   2 -16  -5 66.4936 4.11542  -2
   2 -16  -5 66.4936 4.11542   1
  -2  16   5 53.8566 4.59524  -2
  -2  16   5 53.8566 4.59524   1
   1 -16  -5 45.7626 3.93212  -2
   1 -16  -5 45.7626 3.93212   1
  -1  16   5 46.2697 3.30806  -2
  -1  16   5 46.2697 3.30806   1
   0 -16  -5 50.6347 3.99689  -2
   0 -16  -5 50.6347 3.99689   1
   0  16   5 42.9423 3.28752  -2
   0  16   5 42.9423 3.28752   1
  -1 -16  -5 30.1441 4.69811  -2
  -1 -16  -5 30.1441 4.69811   1
   1  16   5 30.9893 2.89806  -2
   1  16   5 30.9893 2.89806   1
 -13   0   6 68.0724 3.11172   1
 -12   0   6 9.43774 1.27758   1
 -11   0   6 254.634 5.40172   1
 -10   0   6 7.75883 1.06407   1
  -9   0   6 6.82915 1.01049   1
  -8   0   6 4.49655 0.89154   1
  -7   0   6 10.7346 1.10177   1
  -6   0   6 433.331 8.43895   1
  -5   0   6 34.3343 1.51627   1
  -4   0   6 57.8326 1.51059   1
  -3   0   6 21.4559 0.87957   1
  -2   0   6 484.209 5.69877   1
  -1   0   6 117.099 1.72535   1
   0   0   6 140.614 1.93163   1
   1   0   6 121.737 1.82150   1
   2   0   6 228.830 3.07920   1
   3   0   6 119.840 2.03119   1
   4   0   6 341.242 6.05431   1
   5   0   6 10.7459 1.01114   1
   6   0   6 5.45225 1.00536   1
   7   0   6 12.9781 1.02411   1
   8   0   6 252.811 5.84345   1
   9   0   6 8.80810 1.12355   1
  10   0   6 1.10930 1.08653   1
  11   0   6 2.54907 1.21968   1
  12   0   6 1.53946 1.24782   1
  13  -1  -6 23.9241 1.78161   1
 -13   1   6 30.2416 1.92838   1
  12  -1  -6 90.6243 2.96742   1
 -12   1   6 89.1093 2.93218   1
  11  -1  -6 11.6640 1.34661   1
 -11   1   6 10.8017 1.30906   1
  10  -1  -6 30.6550 1.77627   1
 -10   1   6 28.3845 1.72590   1
   9  -1  -6 26.0994 1.42938   1
  -9   1   6 24.5107 1.69573   1
   8  -1  -6 53.6148 1.99014   1
  -8   1   6 46.2561 1.92731   1
   7  -1  -6 165.230 3.79808   1
  -7   1   6 172.961 3.92228   1
   6  -1  -6 42.5379 1.81650   1
  -6   1   6 44.4090 1.74197   1
   5  -1  -6 174.256 3.53884   1
  -5   1   6 167.655 3.41240   1
   4  -1  -6 155.893 2.92384   1
  -4   1   6 149.870 2.74142   1
   3  -1  -6 15.1597 3.17421  -2
   3  -1  -6 15.1597 3.17421   1
  -3   1   6 7.12549 0.66579   1
   2  -1  -6 146.542 8.37152  -2
   2  -1  -6 146.542 8.37152   1
  -2   1   6 96.1909 1.58305   1
   1  -1  -6 17.2121 3.34942  -2
   1  -1  -6 17.2121 3.34942   1
  -1   1   6 8.24762 0.47052   1
   0  -1  -6 222.277 2.78165   1
   0   1   6 199.787 2.64366   1
  -1  -1  -6 310.052 3.70912   1
   1   1   6 346.139 4.42034   1
  -2  -1  -6 445.173 5.74996   1
   2   1   6 451.919 5.96338   1
  -3  -1  -6 382.578 5.47179   1
   3   1   6 367.140 5.46474   1
  -4  -1  -6 91.5289 2.09333   1
   4   1   6 102.616 2.16924   1
  -5  -1  -6 5.04932 0.86401   1
   5   1   6 6.18871 0.73296   1
  -6  -1  -6 4.68333 1.05460   1
   6   1   6 1.36506 0.73519   1
  -7  -1  -6 213.198 4.68261   1
   7   1   6 199.276 4.06082   1
  -8  -1  -6 30.0914 1.91472   1
   8   1   6 28.8618 1.60548   1
  -9  -1  -6 53.9898 2.01170   1
   9   1   6 54.5550 2.13450   1
 -10  -1  -6 13.5805 1.50402   1
  10   1   6 15.2304 1.49978   1
 -11  -1  -6 5.57161 1.37922   1
  11   1   6 7.71301 1.47270   1
 -12  -1  -6 11.6135 1.58016   1
  12   1   6 11.6991 1.71649   1
  13  -2  -6 41.4238 2.23582   1
 -13   2   6 37.2837 2.17583   1
  12  -2  -6 7.36797 1.22896   1
 -12   2   6 5.91914 1.26751   1
  11  -2  -6 29.0317 1.77973   1
 -11   2   6 29.1155 1.76901   1
  10  -2  -6 71.4440 2.24637   1
 -10   2   6 76.3091 2.84942   1
   9  -2  -6 258.928 4.95426   1
  -9   2   6 255.069 5.57644   1
   8  -2  -6 1.03121 0.81414   1
  -8   2   6 2.44023 0.89609   1
   7  -2  -6 76.3081 2.23918   1
  -7   2   6 70.0900 2.11871   1
   6  -2  -6 195.922 10.8429  -2
   6  -2  -6 195.922 10.8429   1
  -6   2   6 109.526 2.72783   1
   5  -2  -6 257.704 13.4314  -2
   5  -2  -6 257.704 13.4314   1
  -5   2   6 143.842 2.96420   1
   4  -2  -6 29.4709 3.53176  -2
   4  -2  -6 29.4709 3.53176   1
  -4   2   6 22.9196 1.08072   1
   3  -2  -6 355.804 17.5221  -2
   3  -2  -6 355.804 17.5221   1
  -3   2   6 221.413 3.67645   1
   2  -2  -6 87.4440 4.32133  -2
   2  -2  -6 87.4440 4.32133   1
  -2   2   6 63.9644 1.23081   1
   1  -2  -6 273.253 13.9766  -2
   1  -2  -6 273.253 13.9766   1
  -1   2   6 254.234 13.0819  -2
  -1   2   6 254.234 13.0819   1
   0  -2  -6 109.997 7.01459  -2
   0  -2  -6 109.997 7.01459   1
   0   2   6 140.934 8.27600  -2
   0   2   6 140.934 8.27600   1
  -1  -2  -6 523.649 25.3236  -2
  -1  -2  -6 523.649 25.3236   1
   1   2   6 310.324 4.17312   1
  -2  -2  -6 576.817 27.9513  -2
  -2  -2  -6 576.817 27.9513   1
   2   2   6 387.230 4.94739   1
  -3  -2  -6 544.512 25.8128  -2
  -3  -2  -6 544.512 25.8128   1
   3   2   6 358.173 5.21388   1
  -4  -2  -6 145.439 2.73717   1
   4   2   6 154.377 2.67363   1
  -5  -2  -6 3.31554 0.94281   1
   5   2   6 3.20647 0.68290   1
  -6  -2  -6 16.4754 1.36300   1
   6   2   6 16.5291 1.13065   1
  -7  -2  -6 14.6491 1.32880   1
   7   2   6 13.9054 1.18255   1
  -8  -2  -6 77.9351 2.75431   1
   8   2   6 72.6622 2.44356   1
  -9  -2  -6 88.7264 2.99721   1
   9   2   6 84.4878 2.70015   1
 -10  -2  -6 42.5764 2.31070   1
  10   2   6 51.8943 2.33667   1
 -11  -2  -6 70.9764 3.19427   1
  11   2   6 67.4550 3.22300   1
 -12  -2  -6 8.37496 1.44477   1
  12   2   6 6.89095 1.44602   1
  13  -3  -6 17.6122 1.69999   1
 -13   3   6 22.0370 1.91906   1
  12  -3  -6 15.1179 1.57856   1
 -12   3   6 14.3219 1.79747   1
  11  -3  -6 32.6102 1.84740   1
 -11   3   6 30.4513 1.80091   1
  10  -3  -6 77.3917 2.35752   1
 -10   3   6 78.9284 2.54209   1
   9  -3  -6 113.389 2.84380   1
  -9   3   6 112.807 3.24722   1
   8  -3  -6 149.489 3.83329   1
  -8   3   6 172.049 4.03422   1
   7  -3  -6 34.3593 1.65229   1
  -7   3   6 31.0079 1.54174   1
   6  -3  -6 188.652 3.59847   1
  -6   3   6 167.172 3.25638   1
   5  -3  -6 56.0513 1.56775   1
  -5   3   6 49.1292 1.46520   1
   4  -3  -6 359.179 17.5937  -2
   4  -3  -6 359.179 17.5937   1
  -4   3   6 211.859 3.75911   1
   3  -3  -6 311.105 11.3315  -2
   3  -3  -6 311.105 11.3315   1
  -3   3   6 168.767 3.01758   1
   2  -3  -6 13.3231 2.27518  -2
   2  -3  -6 13.3231 2.27518   1
  -2   3   6 10.4567 2.63800  -2
  -2   3   6 10.4567 2.63800   1
   1  -3  -6 390.110 19.1381  -2
   1  -3  -6 390.110 19.1381   1
  -1   3   6 440.644 15.1440  -2
  -1   3   6 440.644 15.1440   1
   0  -3  -6 674.087 22.5700  -2
   0  -3  -6 674.087 22.5700   1
   0   3   6 657.158 17.7369  -2
   0   3   6 657.158 17.7369   1
  -1  -3  -6 103.830 3.67945  -2
  -1  -3  -6 103.830 3.67945   1
   1   3   6 121.818 7.68178  -2
   1   3   6 121.818 7.68178   1
  -2  -3  -6 438.030 20.5578  -2
  -2  -3  -6 438.030 20.5578   1
   2   3   6 249.540 3.33614   1
  -3  -3  -6 49.5207 3.86221  -2
  -3  -3  -6 49.5207 3.86221   1
   3   3   6 26.0273 1.03497   1
  -4  -3  -6 83.6771 2.09784   1
   4   3   6 95.8958 1.86659   1
  -5  -3  -6 52.1064 4.81734  -2
  -5  -3  -6 52.1064 4.81734   1
   5   3   6 31.7486 1.29401   1
  -6  -3  -6 44.6867 1.89638   1
   6   3   6 51.2245 1.73338   1
  -7  -3  -6 2.92315 0.99765   1
   7   3   6 7.37247 0.99434   1
  -8  -3  -6 35.0698 1.99602   1
   8   3   6 28.9486 1.60733   1
  -9  -3  -6 54.4168 2.46651   1
   9   3   6 48.5631 2.62737   1
 -10  -3  -6 58.4934 2.74868   1
  10   3   6 52.4895 2.51750   1
 -11  -3  -6 48.9941 2.41353   1
  11   3   6 44.5995 2.83659   1
  12  -4  -6 15.7695 1.65023   1
 -12   4   6 10.2860 1.44814   1
  11  -4  -6 13.3687 1.40895   1
 -11   4   6 11.0346 1.32233   1
  10  -4  -6 82.3583 2.88025   1
 -10   4   6 72.6640 2.43907   1
   9  -4  -6 186.556 4.29318   1
  -9   4   6 188.357 4.85803   1
   8  -4  -6 56.9898 2.14063   1
  -8   4   6 62.4514 2.18472   1
   7  -4  -6 152.824 3.50642   1
  -7   4   6 147.797 3.09206   1
   6  -4  -6 129.005 2.85200   1
  -6   4   6 113.912 2.44913   1
   5  -4  -6 191.602 10.1937  -2
   5  -4  -6 191.602 10.1937   1
  -5   4   6 183.457 11.3529  -2
  -5   4   6 183.457 11.3529   1
   4  -4  -6 385.901 18.6725  -2
   4  -4  -6 385.901 18.6725   1
  -4   4   6 330.234 17.6146  -2
  -4   4   6 330.234 17.6146   1
   3  -4  -6 328.475 8.46362  -2
   3  -4  -6 328.475 8.46362   1
  -3   4   6 299.033 11.1107  -2
  -3   4   6 299.033 11.1107   1
   2  -4  -6 394.602 10.0811  -2
   2  -4  -6 394.602 10.0811   1
  -2   4   6 427.342 12.1150  -2
  -2   4   6 427.342 12.1150   1
   1  -4  -6 66.8635 2.45765  -2
   1  -4  -6 66.8635 2.45765   1
  -1   4   6 75.1786 3.12424  -2
  -1   4   6 75.1786 3.12424   1
   0  -4  -6 69.4104 2.11685  -2
   0  -4  -6 69.4104 2.11685   1
   0   4   6 78.6736 4.04531  -2
   0   4   6 78.6736 4.04531   1
  -1  -4  -6 99.4427 2.64609  -2
  -1  -4  -6 99.4427 2.64609   1
   1   4   6 91.4217 3.67411  -2
   1   4   6 91.4217 3.67411   1
  -2  -4  -6 146.703 4.06890  -2
  -2  -4  -6 146.703 4.06890   1
   2   4   6 142.668 5.29694  -2
   2   4   6 142.668 5.29694   1
  -3  -4  -6 -1.7240 1.39330  -2
  -3  -4  -6 -1.7240 1.39330   1
   3   4   6 -0.5987 2.64629  -2
   3   4   6 -0.5987 2.64629   1
  -4  -4  -6 100.371 2.33749   1
   4   4   6 142.909 9.85826  -2
   4   4   6 142.909 9.85826   1
  -5  -4  -6 48.5483 1.61366   1
   5   4   6 52.2428 1.51608   1
  -6  -4  -6 14.2809 1.23487   1
   6   4   6 15.9308 1.03915   1
  -7  -4  -6 15.3326 1.34955   1
   7   4   6 16.6476 1.22933   1
  -8  -4  -6 1.35056 1.00310   1
   8   4   6 0.50224 0.88559   1
  -9  -4  -6 70.5433 2.67789   1
   9   4   6 66.6392 3.05215   1
 -10  -4  -6 30.1852 1.98520   1
  10   4   6 31.1697 2.21479   1
 -11  -4  -6 -0.3172 1.07366   1
  11   4   6 0.19374 1.19642   1
  12  -5  -6 4.74145 1.30100   1
 -12   5   6 3.16495 1.16456   1
  11  -5  -6 35.6252 1.95678   1
 -11   5   6 32.7160 1.88615   1
  10  -5  -6 51.9666 2.20073   1
 -10   5   6 56.7090 2.31085   1
   9  -5  -6 17.4805 1.30767   1
  -9   5   6 19.5072 1.52906   1
   8  -5  -6 192.756 4.25695   1
  -8   5   6 200.393 3.95204   1
   7  -5  -6 5.85626 0.93260   1
  -7   5   6 5.62097 0.79872   1
   6  -5  -6 96.5347 2.32404   1
  -6   5   6 157.657 10.6914  -2
  -6   5   6 157.657 10.6914   1
   5  -5  -6 297.016 15.7989  -2
   5  -5  -6 297.016 15.7989   1
  -5   5   6 271.995 15.4539  -2
  -5   5   6 271.995 15.4539   1
   4  -5  -6 84.4396 3.01399  -2
   4  -5  -6 84.4396 3.01399   1
  -4   5   6 79.6205 3.41204  -2
  -4   5   6 79.6205 3.41204   1
   3  -5  -6 369.741 7.36682  -2
   3  -5  -6 369.741 7.36682   1
  -3   5   6 333.913 9.81453  -2
  -3   5   6 333.913 9.81453   1
   2  -5  -6 650.474 12.8578  -2
   2  -5  -6 650.474 12.8578   1
  -2   5   6 629.960 14.8881  -2
  -2   5   6 629.960 14.8881   1
   1  -5  -6 730.773 14.6839  -2
   1  -5  -6 730.773 14.6839   1
  -1   5   6 733.740 15.2606  -2
  -1   5   6 733.740 15.2606   1
   0  -5  -6 141.735 3.33868  -2
   0  -5  -6 141.735 3.33868   1
   0   5   6 126.226 3.14687  -2
   0   5   6 126.226 3.14687   1
  -1  -5  -6 0.58276 1.09673  -2
  -1  -5  -6 0.58276 1.09673   1
   1   5   6 7.50976 1.24062  -2
   1   5   6 7.50976 1.24062   1
  -2  -5  -6 106.463 6.99263  -2
  -2  -5  -6 106.463 6.99263   1
   2   5   6 121.524 4.17582  -2
   2   5   6 121.524 4.17582   1
  -3  -5  -6 5.49849 1.33582  -2
  -3  -5  -6 5.49849 1.33582   1
   3   5   6 3.77295 1.00377  -2
   3   5   6 3.77295 1.00377   1
  -4  -5  -6 2.93614 2.23720  -2
  -4  -5  -6 2.93614 2.23720   1
   4   5   6 0.89510 1.80693  -2
   4   5   6 0.89510 1.80693   1
  -5  -5  -6 42.6405 4.04715  -2
  -5  -5  -6 42.6405 4.04715   1
   5   5   6 49.3228 6.04342  -2
   5   5   6 49.3228 6.04342   1
  -6  -5  -6 111.451 2.41481   1
   6   5   6 98.0902 2.26860   1
  -7  -5  -6 82.1571 2.60987   1
   7   5   6 90.8015 3.12555   1
  -8  -5  -6 71.0546 2.56084   1
   8   5   6 74.5040 2.43739   1
  -9  -5  -6 16.0866 1.50290   1
   9   5   6 13.6201 1.46987   1
 -10  -5  -6 6.12914 1.28048   1
  10   5   6 5.00982 1.23362   1
 -11  -5  -6 31.2317 2.19314   1
  11   5   6 31.0956 2.02879   1
  12  -6  -6 2.15479 1.24313   1
 -12   6   6 1.66637 1.09821   1
  11  -6  -6 8.16332 1.36546   1
 -11   6   6 4.93475 1.07620   1
  10  -6  -6 19.3483 1.34400   1
 -10   6   6 17.9241 1.54142   1
   9  -6  -6 146.067 3.34942   1
  -9   6   6 149.100 3.51297   1
   8  -6  -6 62.0012 1.99704   1
  -8   6   6 62.4911 2.16418   1
   7  -6  -6 153.084 3.14760   1
  -7   6   6 149.490 3.05220   1
   6  -6  -6 25.0801 1.22845   1
  -6   6   6 24.7493 1.16941   1
   5  -6  -6 219.820 12.4852  -2
   5  -6  -6 219.820 12.4852   1
  -5   6   6 193.360 8.42479  -2
  -5   6   6 193.360 8.42479   1
   4  -6  -6 286.081 6.75639  -2
   4  -6  -6 286.081 6.75639   1
  -4   6   6 244.501 6.68228  -2
  -4   6   6 244.501 6.68228   1
   3  -6  -6 107.000 2.41437  -2
   3  -6  -6 107.000 2.41437   1
  -3   6   6 102.965 3.38656  -2
  -3   6   6 102.965 3.38656   1
   2  -6  -6 606.310 11.7904  -2
   2  -6  -6 606.310 11.7904   1
  -2   6   6 561.301 11.2762  -2
  -2   6   6 561.301 11.2762   1
   1  -6  -6 206.550 4.64414  -2
   1  -6  -6 206.550 4.64414   1
  -1   6   6 232.682 5.05217  -2
  -1   6   6 232.682 5.05217   1
   0  -6  -6 65.7317 2.30437  -2
   0  -6  -6 65.7317 2.30437   1
   0   6   6 81.9491 2.29161  -2
   0   6   6 81.9491 2.29161   1
  -1  -6  -6 19.1551 1.69131  -2
  -1  -6  -6 19.1551 1.69131   1
   1   6   6 14.5671 0.95741  -2
   1   6   6 14.5671 0.95741   1
  -2  -6  -6 29.0997 2.64133  -2
  -2  -6  -6 29.0997 2.64133   1
   2   6   6 15.5165 1.36333  -2
   2   6   6 15.5165 1.36333   1
  -3  -6  -6 65.9304 5.58550  -2
  -3  -6  -6 65.9304 5.58550   1
   3   6   6 68.4999 2.82799  -2
   3   6   6 68.4999 2.82799   1
  -4  -6  -6 263.102 15.0580  -2
  -4  -6  -6 263.102 15.0580   1
   4   6   6 254.250 6.45958  -2
   4   6   6 254.250 6.45958   1
  -5  -6  -6 173.358 3.37871   1
   5   6   6 231.804 6.46074  -2
   5   6   6 231.804 6.46074   1
  -6  -6  -6 45.2383 1.45727   1
   6   6   6 72.0265 4.34458  -2
   6   6   6 72.0265 4.34458   1
  -7  -6  -6 68.0366 1.86668   1
   7   6   6 71.8306 2.25464   1
  -8  -6  -6 56.5021 1.97488   1
   8   6   6 52.1209 1.88757   1
  -9  -6  -6 14.9541 1.43773   1
   9   6   6 17.9819 1.59367   1
 -10  -6  -6 19.5204 1.64389   1
  10   6   6 19.6702 1.82192   1
 -11  -6  -6 3.76189 1.19564   1
  11   6   6 4.68620 1.32831   1
  11  -7  -6 7.27220 1.36459   1
 -11   7   6 10.1042 1.44695   1
  10  -7  -6 31.5957 2.10064   1
 -10   7   6 25.5195 1.73516   1
   9  -7  -6 1.52621 0.76772   1
  -9   7   6 1.99546 0.97263   1
   8  -7  -6 52.9660 2.10770   1
  -8   7   6 36.6779 1.80754   1
   7  -7  -6 10.9443 1.21143   1
  -7   7   6 19.0915 5.49434  -2
  -7   7   6 19.0915 5.49434   1
   6  -7  -6 158.288 3.28649   1
  -6   7   6 244.172 8.52252  -2
  -6   7   6 244.172 8.52252   1
   5  -7  -6 141.588 5.29907  -2
   5  -7  -6 141.588 5.29907   1
  -5   7   6 147.946 5.85745  -2
  -5   7   6 147.946 5.85745   1
   4  -7  -6 41.4010 1.75084  -2
   4  -7  -6 41.4010 1.75084   1
  -4   7   6 47.4432 2.61562  -2
  -4   7   6 47.4432 2.61562   1
   3  -7  -6 495.998 10.1477  -2
   3  -7  -6 495.998 10.1477   1
  -3   7   6 475.065 9.76034  -2
  -3   7   6 475.065 9.76034   1
   2  -7  -6 100.573 2.81776  -2
   2  -7  -6 100.573 2.81776   1
  -2   7   6 112.812 2.76328  -2
  -2   7   6 112.812 2.76328   1
   1  -7  -6 162.782 3.70317  -2
   1  -7  -6 162.782 3.70317   1
  -1   7   6 162.188 2.96399  -2
  -1   7   6 162.188 2.96399   1
   0  -7  -6 389.666 9.19075  -2
   0  -7  -6 389.666 9.19075   1
   0   7   6 404.033 8.44872  -2
   0   7   6 404.033 8.44872   1
  -1  -7  -6 10.0480 1.26700  -2
  -1  -7  -6 10.0480 1.26700   1
   1   7   6 12.2264 0.94028  -2
   1   7   6 12.2264 0.94028   1
  -2  -7  -6 30.8091 2.81720  -2
  -2  -7  -6 30.8091 2.81720   1
   2   7   6 20.6850 1.29477  -2
   2   7   6 20.6850 1.29477   1
  -3  -7  -6 186.189 11.0504  -2
  -3  -7  -6 186.189 11.0504   1
   3   7   6 200.202 4.06766  -2
   3   7   6 200.202 4.06766   1
  -4  -7  -6 208.470 12.4447  -2
  -4  -7  -6 208.470 12.4447   1
   4   7   6 188.197 5.07950  -2
   4   7   6 188.197 5.07950   1
  -5  -7  -6 56.0806 3.71904  -2
  -5  -7  -6 56.0806 3.71904   1
   5   7   6 50.5744 2.66531  -2
   5   7   6 50.5744 2.66531   1
  -6  -7  -6 291.167 17.1288  -2
  -6  -7  -6 291.167 17.1288   1
   6   7   6 158.716 3.55657   1
  -7  -7  -6 22.4862 1.07861   1
   7   7   6 22.5740 1.29770   1
  -8  -7  -6 39.7276 1.71256   1
   8   7   6 58.5641 5.39144  -2
   8   7   6 58.5641 5.39144   1
  -9  -7  -6 14.5766 1.31752   1
   9   7   6 9.66633 1.36899   1
 -10  -7  -6 25.0570 2.05545   1
  10   7   6 27.6846 1.94651   1
  11  -8  -6 21.2472 1.82687   1
 -11   8   6 17.9716 1.47934   1
  10  -8  -6 12.5961 1.53782   1
 -10   8   6 10.0147 1.29482   1
   9  -8  -6 35.6475 1.76872   1
  -9   8   6 29.7412 1.76761   1
   8  -8  -6 11.1965 1.27918   1
  -8   8   6 13.6254 3.63588  -2
  -8   8   6 13.6254 3.63588   1
   7  -8  -6 44.7444 1.59188   1
  -7   8   6 60.5190 5.03250  -2
  -7   8   6 60.5190 5.03250   1
   6  -8  -6 197.651 13.3383  -2
   6  -8  -6 197.651 13.3383   1
  -6   8   6 216.865 9.50492  -2
  -6   8   6 216.865 9.50492   1
   5  -8  -6 42.3420 2.67349  -2
   5  -8  -6 42.3420 2.67349   1
  -5   8   6 45.2872 3.28793  -2
  -5   8   6 45.2872 3.28793   1
   4  -8  -6 405.595 10.6242  -2
   4  -8  -6 405.595 10.6242   1
  -4   8   6 418.192 15.5522  -2
  -4   8   6 418.192 15.5522   1
   3  -8  -6 4.39489 1.09739  -2
   3  -8  -6 4.39489 1.09739   1
  -3   8   6 5.14682 1.38185  -2
  -3   8   6 5.14682 1.38185   1
   2  -8  -6 297.354 6.74434  -2
   2  -8  -6 297.354 6.74434   1
  -2   8   6 279.672 5.66233  -2
  -2   8   6 279.672 5.66233   1
   1  -8  -6 104.547 2.50356  -2
   1  -8  -6 104.547 2.50356   1
  -1   8   6 115.683 2.37186  -2
  -1   8   6 115.683 2.37186   1
   0  -8  -6 123.074 2.84631  -2
   0  -8  -6 123.074 2.84631   1
   0   8   6 134.338 2.82374  -2
   0   8   6 134.338 2.82374   1
  -1  -8  -6 137.160 3.63331  -2
  -1  -8  -6 137.160 3.63331   1
   1   8   6 156.261 2.96021  -2
   1   8   6 156.261 2.96021   1
  -2  -8  -6 98.7876 3.06088  -2
  -2  -8  -6 98.7876 3.06088   1
   2   8   6 107.518 2.43955  -2
   2   8   6 107.518 2.43955   1
  -3  -8  -6 298.234 11.8608  -2
  -3  -8  -6 298.234 11.8608   1
   3   8   6 251.007 5.14743  -2
   3   8   6 251.007 5.14743   1
  -4  -8  -6 51.0759 5.06781  -2
  -4  -8  -6 51.0759 5.06781   1
   4   8   6 56.4527 1.81951  -2
   4   8   6 56.4527 1.81951   1
  -5  -8  -6 330.739 18.2117  -2
  -5  -8  -6 330.739 18.2117   1
   5   8   6 287.824 7.96961  -2
   5   8   6 287.824 7.96961   1
  -6  -8  -6 51.1541 3.76797  -2
  -6  -8  -6 51.1541 3.76797   1
   6   8   6 49.5359 6.73461  -2
   6   8   6 49.5359 6.73461   1
  -7  -8  -6 75.3164 2.57410   1
   7   8   6 99.8335 9.29875  -2
   7   8   6 99.8335 9.29875   1
  -8  -8  -6 12.6257 1.37916   1
   8   8   6 17.7771 5.72277  -2
   8   8   6 17.7771 5.72277   1
  -9  -8  -6 36.0210 2.65067   1
   9   8   6 35.6802 2.05630   1
 -10  -8  -6 20.3985 2.41398   1
  10   8   6 23.9529 1.82826   1
  11  -9  -6 10.6923 2.06424   1
 -11   9   6 10.0934 1.60438   1
  10  -9  -6 10.4915 1.98636   1
 -10   9   6 7.63515 1.32028   1
   9  -9  -6 13.6549 1.34373   1
  -9   9   6 11.7404 1.22191   1
   8  -9  -6 64.0200 2.13503   1
  -8   9   6 99.4716 8.91754  -2
  -8   9   6 99.4716 8.91754   1
   7  -9  -6 44.8219 1.36846   1
  -7   9   6 55.8437 4.83192  -2
  -7   9   6 55.8437 4.83192   1
   6  -9  -6 35.6989 1.32690   1
  -6   9   6 45.6800 4.47482  -2
  -6   9   6 45.6800 4.47482   1
   5  -9  -6 226.427 9.97770  -2
   5  -9  -6 226.427 9.97770   1
  -5   9   6 235.892 10.0456  -2
  -5   9   6 235.892 10.0456   1
   4  -9  -6 257.625 8.40325  -2
   4  -9  -6 257.625 8.40325   1
  -4   9   6 260.552 10.5419  -2
  -4   9   6 260.552 10.5419   1
   3  -9  -6 34.3217 2.02319  -2
   3  -9  -6 34.3217 2.02319   1
  -3   9   6 52.8323 2.01031  -2
  -3   9   6 52.8323 2.01031   1
   2  -9  -6 87.7750 2.52706  -2
   2  -9  -6 87.7750 2.52706   1
  -2   9   6 92.1651 2.02503  -2
  -2   9   6 92.1651 2.02503   1
   1  -9  -6 186.556 5.08679  -2
   1  -9  -6 186.556 5.08679   1
  -1   9   6 180.632 3.38543  -2
  -1   9   6 180.632 3.38543   1
   0  -9  -6 43.8519 2.75653  -2
   0  -9  -6 43.8519 2.75653   1
   0   9   6 48.5764 1.51581  -2
   0   9   6 48.5764 1.51581   1
  -1  -9  -6 81.6064 3.09959  -2
  -1  -9  -6 81.6064 3.09959   1
   1   9   6 79.7535 2.09080  -2
   1   9   6 79.7535 2.09080   1
  -2  -9  -6 96.8410 4.65420  -2
  -2  -9  -6 96.8410 4.65420   1
   2   9   6 85.7271 2.42942  -2
   2   9   6 85.7271 2.42942   1
  -3  -9  -6 12.9778 2.58400  -2
  -3  -9  -6 12.9778 2.58400   1
   3   9   6 15.5254 1.15859  -2
   3   9   6 15.5254 1.15859   1
  -4  -9  -6 217.702 12.6160  -2
  -4  -9  -6 217.702 12.6160   1
   4   9   6 194.600 4.31453  -2
   4   9   6 194.600 4.31453   1
  -5  -9  -6 21.6369 3.05693  -2
  -5  -9  -6 21.6369 3.05693   1
   5   9   6 20.4406 1.91978  -2
   5   9   6 20.4406 1.91978   1
  -6  -9  -6 214.910 12.9512  -2
  -6  -9  -6 214.910 12.9512   1
   6   9   6 193.420 9.56866  -2
   6   9   6 193.420 9.56866   1
  -7  -9  -6 27.3684 1.99773   1
   7   9   6 40.3607 4.88214  -2
   7   9   6 40.3607 4.88214   1
  -8  -9  -6 5.67019 1.44034   1
   8   9   6 10.4171 4.91416  -2
   8   9   6 10.4171 4.91416   1
  -9  -9  -6 10.6482 1.99012   1
   9   9   6 12.1585 5.94085  -2
   9   9   6 12.1585 5.94085   1
  10 -10  -6 19.4626 1.93848   1
 -10  10   6 17.6629 5.97568  -2
 -10  10   6 17.6629 5.97568   1
   9 -10  -6 9.53949 1.42467   1
  -9  10   6 6.02275 1.47023   1
   8 -10  -6 9.40552 1.65993   1
  -8  10   6 15.3598 3.82064  -2
  -8  10   6 15.3598 3.82064   1
   7 -10  -6 12.9029 1.30344   1
  -7  10   6 16.0797 4.89300  -2
  -7  10   6 16.0797 4.89300   1
   6 -10  -6 102.002 6.43615  -2
   6 -10  -6 102.002 6.43615   1
  -6  10   6 111.043 6.58381  -2
  -6  10   6 111.043 6.58381   1
   5 -10  -6 6.23690 2.95983  -2
   5 -10  -6 6.23690 2.95983   1
  -5  10   6 5.11730 1.66061  -2
  -5  10   6 5.11730 1.66061   1
   4 -10  -6 173.081 5.42197  -2
   4 -10  -6 173.081 5.42197   1
  -4  10   6 175.436 4.40522  -2
  -4  10   6 175.436 4.40522   1
   3 -10  -6 65.2431 2.69510  -2
   3 -10  -6 65.2431 2.69510   1
  -3  10   6 67.4378 1.86414  -2
  -3  10   6 67.4378 1.86414   1
   2 -10  -6 90.9095 2.88725  -2
   2 -10  -6 90.9095 2.88725   1
  -2  10   6 75.3695 1.83293  -2
  -2  10   6 75.3695 1.83293   1
   1 -10  -6 116.875 4.06943  -2
   1 -10  -6 116.875 4.06943   1
  -1  10   6 119.343 2.86191  -2
  -1  10   6 119.343 2.86191   1
   0 -10  -6 112.894 3.58468  -2
   0 -10  -6 112.894 3.58468   1
   0  10   6 113.640 2.56591  -2
   0  10   6 113.640 2.56591   1
  -1 -10  -6 165.822 4.83521  -2
  -1 -10  -6 165.822 4.83521   1
   1  10   6 160.765 3.97419  -2
   1  10   6 160.765 3.97419   1
  -2 -10  -6 73.1773 3.27853  -2
  -2 -10  -6 73.1773 3.27853   1
   2  10   6 59.0709 1.82053  -2
   2  10   6 59.0709 1.82053   1
  -3 -10  -6 -3.0735 3.33320  -2
  -3 -10  -6 -3.0735 3.33320   1
   3  10   6 4.90148 1.07788  -2
   3  10   6 4.90148 1.07788   1
  -4 -10  -6 83.0635 9.20306  -2
  -4 -10  -6 83.0635 9.20306   1
   4  10   6 71.5722 2.64276  -2
   4  10   6 71.5722 2.64276   1
  -5 -10  -6 305.499 17.8664  -2
  -5 -10  -6 305.499 17.8664   1
   5  10   6 270.962 8.73675  -2
   5  10   6 270.962 8.73675   1
  -6 -10  -6 19.5479 1.85945   1
   6  10   6 27.8203 2.32658  -2
   6  10   6 27.8203 2.32658   1
  -7 -10  -6 59.7250 3.19990   1
   7  10   6 98.5148 6.83790  -2
   7  10   6 98.5148 6.83790   1
  -8 -10  -6 78.2856 5.01497   1
   8  10   6 75.3236 3.36573   1
  -9 -10  -6 4.83650 1.86863   1
   9  10   6 4.29810 1.21572   1
   9 -11  -6 11.3605 2.02936   1
  -9  11   6 5.98783 4.00935  -2
  -9  11   6 5.98783 4.00935   1
   8 -11  -6 1.60501 1.30549   1
  -8  11   6 2.39141 3.47610  -2
  -8  11   6 2.39141 3.47610   1
   7 -11  -6 17.7082 1.89283   1
  -7  11   6 23.8244 3.86522  -2
  -7  11   6 23.8244 3.86522   1
   6 -11  -6 30.1115 3.41413  -2
   6 -11  -6 30.1115 3.41413   1
  -6  11   6 36.6223 2.77743  -2
  -6  11   6 36.6223 2.77743   1
   5 -11  -6 141.510 7.19439  -2
   5 -11  -6 141.510 7.19439   1
  -5  11   6 126.358 4.59830  -2
  -5  11   6 126.358 4.59830   1
   4 -11  -6 13.5625 1.65046  -2
   4 -11  -6 13.5625 1.65046   1
  -4  11   6 10.4927 1.53430  -2
  -4  11   6 10.4927 1.53430   1
   3 -11  -6 43.4514 2.76917  -2
   3 -11  -6 43.4514 2.76917   1
  -3  11   6 48.7798 1.77325  -2
  -3  11   6 48.7798 1.77325   1
   2 -11  -6 180.892 5.14510  -2
   2 -11  -6 180.892 5.14510   1
  -2  11   6 189.825 4.13240  -2
  -2  11   6 189.825 4.13240   1
   1 -11  -6 41.9677 2.23079  -2
   1 -11  -6 41.9677 2.23079   1
  -1  11   6 31.7881 0.93560  -2
  -1  11   6 31.7881 0.93560   1
   0 -11  -6 8.97436 1.83679  -2
   0 -11  -6 8.97436 1.83679   1
   0  11   6 5.34538 1.12357  -2
   0  11   6 5.34538 1.12357   1
  -1 -11  -6 159.228 4.55111  -2
  -1 -11  -6 159.228 4.55111   1
   1  11   6 152.044 3.58916  -2
   1  11   6 152.044 3.58916   1
  -2 -11  -6 62.3231 3.84345  -2
  -2 -11  -6 62.3231 3.84345   1
   2  11   6 62.3331 2.29345  -2
   2  11   6 62.3331 2.29345   1
  -3 -11  -6 63.3117 5.57689  -2
  -3 -11  -6 63.3117 5.57689   1
   3  11   6 54.5579 2.69665  -2
   3  11   6 54.5579 2.69665   1
  -4 -11  -6 182.013 9.49578  -2
  -4 -11  -6 182.013 9.49578   1
   4  11   6 181.603 8.16555  -2
   4  11   6 181.603 8.16555   1
  -5 -11  -6 32.8671 4.41175  -2
  -5 -11  -6 32.8671 4.41175   1
   5  11   6 21.7729 1.67612  -2
   5  11   6 21.7729 1.67612   1
  -6 -11  -6 61.3937 6.75055  -2
  -6 -11  -6 61.3937 6.75055   1
   6  11   6 64.0112 4.26642  -2
   6  11   6 64.0112 4.26642   1
  -7 -11  -6 88.3898 7.92485  -2
  -7 -11  -6 88.3898 7.92485   1
   7  11   6 68.6674 4.49219  -2
   7  11   6 68.6674 4.49219   1
  -8 -11  -6 3.22442 1.98032   1
   8  11   6 5.08435 3.74996  -2
   8  11   6 5.08435 3.74996   1
   8 -12  -6 28.8702 2.64652   1
  -8  12   6 49.1074 3.86348  -2
  -8  12   6 49.1074 3.86348   1
   7 -12  -6 -3.1136 5.31847  -2
   7 -12  -6 -3.1136 5.31847   1
  -7  12   6 1.14655 2.11747  -2
  -7  12   6 1.14655 2.11747   1
   6 -12  -6 48.7938 7.92149  -2
   6 -12  -6 48.7938 7.92149   1
  -6  12   6 55.6973 3.20381  -2
  -6  12   6 55.6973 3.20381   1
   5 -12  -6 28.6116 2.78159  -2
   5 -12  -6 28.6116 2.78159   1
  -5  12   6 29.6847 2.09533  -2
  -5  12   6 29.6847 2.09533   1
   4 -12  -6 90.9547 4.40174  -2
   4 -12  -6 90.9547 4.40174   1
  -4  12   6 95.7273 2.60385  -2
  -4  12   6 95.7273 2.60385   1
   3 -12  -6 60.5575 3.24704  -2
   3 -12  -6 60.5575 3.24704   1
  -3  12   6 54.7485 2.08207  -2
  -3  12   6 54.7485 2.08207   1
   2 -12  -6 10.2024 2.59979  -2
   2 -12  -6 10.2024 2.59979   1
  -2  12   6 7.60389 0.73094  -2
  -2  12   6 7.60389 0.73094   1
   1 -12  -6 61.4355 4.29973  -2
   1 -12  -6 61.4355 4.29973   1
  -1  12   6 68.6972 2.48698  -2
  -1  12   6 68.6972 2.48698   1
   0 -12  -6 241.859 6.33350  -2
   0 -12  -6 241.859 6.33350   1
   0  12   6 233.758 5.76224  -2
   0  12   6 233.758 5.76224   1
  -1 -12  -6 64.9284 2.62350  -2
  -1 -12  -6 64.9284 2.62350   1
   1  12   6 56.1668 2.02405  -2
   1  12   6 56.1668 2.02405   1
  -2 -12  -6 -2.2224 2.42231  -2
  -2 -12  -6 -2.2224 2.42231   1
   2  12   6 -0.4401 2.32810  -2
   2  12   6 -0.4401 2.32810   1
  -3 -12  -6 98.4689 6.87358  -2
  -3 -12  -6 98.4689 6.87358   1
   3  12   6 105.769 3.54895  -2
   3  12   6 105.769 3.54895   1
  -4 -12  -6 16.7589 4.30568  -2
  -4 -12  -6 16.7589 4.30568   1
   4  12   6 19.5811 2.56747  -2
   4  12   6 19.5811 2.56747   1
  -5 -12  -6 83.4964 6.02718  -2
  -5 -12  -6 83.4964 6.02718   1
   5  12   6 81.6645 3.95867  -2
   5  12   6 81.6645 3.95867   1
  -6 -12  -6 21.7795 4.34843  -2
  -6 -12  -6 21.7795 4.34843   1
   6  12   6 18.8190 3.06245  -2
   6  12   6 18.8190 3.06245   1
  -7 -12  -6 9.94332 1.98684   1
   7  12   6 12.1535 3.65312  -2
   7  12   6 12.1535 3.65312   1
   7 -13  -6 48.4400 7.76485  -2
   7 -13  -6 48.4400 7.76485   1
  -7  13   6 47.5501 6.55273  -2
  -7  13   6 47.5501 6.55273   1
   6 -13  -6 66.3172 9.11021  -2
   6 -13  -6 66.3172 9.11021   1
  -6  13   6 55.8876 3.21488  -2
  -6  13   6 55.8876 3.21488   1
   5 -13  -6 51.2361 5.24816  -2
   5 -13  -6 51.2361 5.24816   1
  -5  13   6 58.0638 3.10249  -2
  -5  13   6 58.0638 3.10249   1
   4 -13  -6 68.2119 4.48826  -2
   4 -13  -6 68.2119 4.48826   1
  -4  13   6 61.4372 1.89570  -2
  -4  13   6 61.4372 1.89570   1
   3 -13  -6 141.447 6.44605  -2
   3 -13  -6 141.447 6.44605   1
  -3  13   6 132.113 3.08861  -2
  -3  13   6 132.113 3.08861   1
   2 -13  -6 53.6768 3.95712  -2
   2 -13  -6 53.6768 3.95712   1
  -2  13   6 55.3817 1.98954  -2
  -2  13   6 55.3817 1.98954   1
   1 -13  -6 65.2312 3.54118  -2
   1 -13  -6 65.2312 3.54118   1
  -1  13   6 75.8705 2.66093  -2
  -1  13   6 75.8705 2.66093   1
   0 -13  -6 117.549 4.79165  -2
   0 -13  -6 117.549 4.79165   1
   0  13   6 113.343 3.29546  -2
   0  13   6 113.343 3.29546   1
  -1 -13  -6 35.9492 3.41703  -2
  -1 -13  -6 35.9492 3.41703   1
   1  13   6 39.0256 1.93188  -2
   1  13   6 39.0256 1.93188   1
  -2 -13  -6 100.018 5.35680  -2
  -2 -13  -6 100.018 5.35680   1
   2  13   6 103.092 3.68548  -2
   2  13   6 103.092 3.68548   1
  -3 -13  -6 9.42609 4.94481  -2
  -3 -13  -6 9.42609 4.94481   1
   3  13   6 8.85341 2.27422  -2
   3  13   6 8.85341 2.27422   1
  -4 -13  -6 117.148 7.64908  -2
  -4 -13  -6 117.148 7.64908   1
   4  13   6 127.125 5.01439  -2
   4  13   6 127.125 5.01439   1
  -5 -13  -6 1.43000 1.93775   1
   5  13   6 0.91988 2.19040  -2
   5  13   6 0.91988 2.19040   1
  -6 -13  -6 29.8498 6.44755  -2
  -6 -13  -6 29.8498 6.44755   1
   6  13   6 32.5969 4.66691  -2
   6  13   6 32.5969 4.66691   1
   6 -14  -6 30.0340 7.73412  -2
   6 -14  -6 30.0340 7.73412   1
  -6  14   6 17.6129 4.12145  -2
  -6  14   6 17.6129 4.12145   1
   5 -14  -6 44.7691 5.20175  -2
   5 -14  -6 44.7691 5.20175   1
  -5  14   6 41.6955 2.25554  -2
  -5  14   6 41.6955 2.25554   1
   4 -14  -6 62.0096 4.46453  -2
   4 -14  -6 62.0096 4.46453   1
  -4  14   6 60.1938 1.97581  -2
  -4  14   6 60.1938 1.97581   1
   3 -14  -6 -2.3639 2.65864  -2
   3 -14  -6 -2.3639 2.65864   1
  -3  14   6 -0.2203 2.12886  -2
  -3  14   6 -0.2203 2.12886   1
   2 -14  -6 127.358 6.93995  -2
   2 -14  -6 127.358 6.93995   1
  -2  14   6 132.914 4.54757  -2
  -2  14   6 132.914 4.54757   1
   1 -14  -6 29.3115 3.44029  -2
   1 -14  -6 29.3115 3.44029   1
  -1  14   6 25.3369 2.18730  -2
  -1  14   6 25.3369 2.18730   1
   0 -14  -6 60.9488 4.21991  -2
   0 -14  -6 60.9488 4.21991   1
   0  14   6 69.4673 2.95858  -2
   0  14   6 69.4673 2.95858   1
  -1 -14  -6 46.9963 5.05131  -2
  -1 -14  -6 46.9963 5.05131   1
   1  14   6 63.8678 2.90095  -2
   1  14   6 63.8678 2.90095   1
  -2 -14  -6 6.36802 3.71169  -2
  -2 -14  -6 6.36802 3.71169   1
   2  14   6 2.20091 1.87540  -2
   2  14   6 2.20091 1.87540   1
  -3 -14  -6 31.0713 4.81777  -2
  -3 -14  -6 31.0713 4.81777   1
   3  14   6 37.7291 3.40888  -2
   3  14   6 37.7291 3.40888   1
  -4 -14  -6 5.03040 1.72944   1
   4  14   6 1.67058 2.23618  -2
   4  14   6 1.67058 2.23618   1
  -5 -14  -6 43.9551 4.10032   1
   5  14   6 79.5076 4.71221  -2
   5  14   6 79.5076 4.71221   1
   4 -15  -6 7.50305 6.75497  -2
   4 -15  -6 7.50305 6.75497   1
  -4  15   6 28.8898 4.10125  -2
  -4  15   6 28.8898 4.10125   1
   3 -15  -6 151.940 6.88053  -2
   3 -15  -6 151.940 6.88053   1
  -3  15   6 164.031 6.45752  -2
  -3  15   6 164.031 6.45752   1
   2 -15  -6 73.9027 4.79336  -2
   2 -15  -6 73.9027 4.79336   1
  -2  15   6 68.5945 3.89723  -2
  -2  15   6 68.5945 3.89723   1
   1 -15  -6 78.5342 4.76113  -2
   1 -15  -6 78.5342 4.76113   1
  -1  15   6 74.9607 3.48245  -2
  -1  15   6 74.9607 3.48245   1
   0 -15  -6 1.79414 2.60472  -2
   0 -15  -6 1.79414 2.60472   1
   0  15   6 3.59251 1.70909  -2
   0  15   6 3.59251 1.70909   1
  -1 -15  -6 16.3102 4.08959  -2
  -1 -15  -6 16.3102 4.08959   1
   1  15   6 24.5431 2.11340  -2
   1  15   6 24.5431 2.11340   1
  -2 -15  -6 0.51946 5.84400  -2
  -2 -15  -6 0.51946 5.84400   1
   2  15   6 -1.3586 2.48434  -2
   2  15   6 -1.3586 2.48434   1
  -3 -15  -6 7.01707 6.64150  -2
  -3 -15  -6 7.01707 6.64150   1
   3  15   6 12.6021 2.43489  -2
   3  15   6 12.6021 2.43489   1
 -13   0   7 23.3947 1.71433   1
 -12   0   7 64.8662 3.02375   1
 -11   0   7 106.086 3.03364   1
 -10   0   7 2.74015 1.04082   1
  -9   0   7 12.9937 1.29778   1
  -8   0   7 8.06185 1.09351   1
  -7   0   7 49.3409 2.09665   1
  -6   0   7 4.80668 0.90451   1
  -5   0   7 6.35457 0.65929   1
  -4   0   7 46.1783 1.63656   1
  -3   0   7 178.509 3.38710   1
  -2   0   7 49.6867 1.14428   1
  -1   0   7 52.1435 1.11909   1
   0   0   7 3.20225 0.47594   1
   1   0   7 1045.06 12.9721   1
   2   0   7 93.8931 1.72887   1
   3   0   7 166.145 2.94013   1
   4   0   7 117.296 2.62555   1
   5   0   7 0.62700 0.81375   1
   6   0   7 182.016 4.05694   1
   7   0   7 27.9143 1.82885   1
   8   0   7 12.9200 1.57918   1
   9   0   7 19.6045 1.62489   1
  10   0   7 23.1075 1.78725   1
  11   0   7 -0.0712 1.24202   1
  13  -1  -7 62.1290 2.75369   1
 -13   1   7 58.8657 2.70081   1
  12  -1  -7 65.8206 3.14469   1
 -12   1   7 62.7518 3.20021   1
  11  -1  -7 14.9853 1.48890   1
 -11   1   7 19.4905 1.52638   1
  10  -1  -7 41.2024 2.09650   1
 -10   1   7 48.5613 2.15329   1
   9  -1  -7 -0.1100 0.89463   1
  -9   1   7 -0.3795 0.84754   1
   8  -1  -7 49.2630 2.11044   1
  -8   1   7 49.3790 2.25525   1
   7  -1  -7 45.4782 1.91754   1
  -7   1   7 30.6221 1.74376   1
   6  -1  -7 65.7722 2.16978   1
  -6   1   7 60.3483 2.14424   1
   5  -1  -7 21.3884 1.27411   1
  -5   1   7 22.8581 1.26023   1
   4  -1  -7 159.223 9.37610  -2
   4  -1  -7 159.223 9.37610   1
  -4   1   7 100.883 2.32599   1
   3  -1  -7 163.992 9.50625  -2
   3  -1  -7 163.992 9.50625   1
  -3   1   7 103.082 2.21271   1
   2  -1  -7 193.780 10.7465  -2
   2  -1  -7 193.780 10.7465   1
  -2   1   7 111.963 2.02805   1
   1  -1  -7 92.2871 6.51194  -2
   1  -1  -7 92.2871 6.51194   1
  -1   1   7 57.0157 1.19844   1
   0  -1  -7 473.710 23.2221  -2
   0  -1  -7 473.710 23.2221   1
   0   1   7 296.197 4.30195   1
  -1  -1  -7 119.385 1.94513   1
   1   1   7 115.057 2.10609   1
  -2  -1  -7 304.823 4.75980   1
   2   1   7 293.637 4.79882   1
  -3  -1  -7 237.377 3.73277   1
   3   1   7 263.987 4.39091   1
  -4  -1  -7 49.1717 1.73433   1
   4   1   7 60.9461 1.76924   1
  -5  -1  -7 321.405 6.57494   1
   5   1   7 326.671 6.15343   1
  -6  -1  -7 9.20739 1.21662   1
   6   1   7 10.1108 1.18603   1
  -7  -1  -7 47.7658 2.31206   1
   7   1   7 41.4966 1.60760   1
  -8  -1  -7 26.0013 1.80455   1
   8   1   7 22.6935 1.38668   1
  -9  -1  -7 39.3520 2.27785   1
   9   1   7 34.6862 2.24953   1
 -10  -1  -7 7.54965 1.45193   1
  10   1   7 8.72028 1.34814   1
 -11  -1  -7 13.4229 1.77248   1
  11   1   7 12.8506 1.55875   1
  12  -2  -7 14.7283 1.86510   1
 -12   2   7 17.7299 1.51869   1
  11  -2  -7 59.2573 2.49204   1
 -11   2   7 55.8167 2.38152   1
  10  -2  -7 34.6753 1.88596   1
 -10   2   7 40.3154 1.96576   1
   9  -2  -7 5.97573 1.06219   1
  -9   2   7 5.25133 1.03816   1
   8  -2  -7 56.1819 2.22287   1
  -8   2   7 44.5566 2.15406   1
   7  -2  -7 11.6437 1.19180   1
  -7   2   7 9.33465 1.12229   1
   6  -2  -7 76.7309 2.19095   1
  -6   2   7 63.1294 1.97228   1
   5  -2  -7 43.0366 1.52197   1
  -5   2   7 39.4895 1.58982   1
   4  -2  -7 501.488 24.2411  -2
   4  -2  -7 501.488 24.2411   1
  -4   2   7 314.458 5.59004   1
   3  -2  -7 113.612 7.32840  -2
   3  -2  -7 113.612 7.32840   1
  -3   2   7 71.8180 1.70351   1
   2  -2  -7 173.892 9.92537  -2
   2  -2  -7 173.892 9.92537   1
  -2   2   7 110.909 2.08057   1
   1  -2  -7 25.4234 3.87317  -2
   1  -2  -7 25.4234 3.87317   1
  -1   2   7 13.3581 0.77456   1
   0  -2  -7 27.1923 3.93220  -2
   0  -2  -7 27.1923 3.93220   1
   0   2   7 19.9134 0.87610   1
  -1  -2  -7 572.900 27.7839  -2
  -1  -2  -7 572.900 27.7839   1
   1   2   7 365.187 5.74574   1
  -2  -2  -7 66.3104 5.70674  -2
  -2  -2  -7 66.3104 5.70674   1
   2   2   7 48.9550 1.26332   1
  -3  -2  -7 53.7874 1.48656   1
   3   2   7 56.8256 1.53052   1
  -4  -2  -7 356.315 5.85259   1
   4   2   7 366.036 5.71346   1
  -5  -2  -7 16.6914 1.34232   1
   5   2   7 19.7557 1.16798   1
  -6  -2  -7 80.5997 2.67742   1
   6   2   7 82.8819 2.25928   1
  -7  -2  -7 11.7853 1.33172   1
   7   2   7 13.6360 1.14953   1
  -8  -2  -7 3.89719 1.14555   1
   8   2   7 0.79879 0.83211   1
  -9  -2  -7 33.5653 2.02226   1
   9   2   7 31.1884 2.20496   1
 -10  -2  -7 37.6838 2.20166   1
  10   2   7 35.4161 2.22239   1
 -11  -2  -7 24.2042 2.06899   1
  11   2   7 14.4536 1.67221   1
  12  -3  -7 39.7797 2.36928   1
 -12   3   7 37.8866 2.04599   1
  11  -3  -7 15.1169 1.44688   1
 -11   3   7 13.5770 1.38986   1
  10  -3  -7 56.2444 2.32510   1
 -10   3   7 52.6621 2.21859   1
   9  -3  -7 27.0974 1.60468   1
  -9   3   7 32.4107 1.89733   1
   8  -3  -7 2.05257 0.88034   1
  -8   3   7 2.15615 0.95571   1
   7  -3  -7 83.1578 2.39564   1
  -7   3   7 70.7965 2.24976   1
   6  -3  -7 80.0897 2.10947   1
  -6   3   7 68.6954 2.08405   1
   5  -3  -7 129.273 7.91921  -2
   5  -3  -7 129.273 7.91921   1
  -5   3   7 67.9678 1.95887   1
   4  -3  -7 247.393 13.0486  -2
   4  -3  -7 247.393 13.0486   1
  -4   3   7 165.244 3.04602   1
   3  -3  -7 170.844 9.65212  -2
   3  -3  -7 170.844 9.65212   1
  -3   3   7 105.458 2.16897   1
   2  -3  -7 676.512 31.9001  -2
   2  -3  -7 676.512 31.9001   1
  -2   3   7 623.782 29.5588  -2
  -2   3   7 623.782 29.5588   1
   1  -3  -7 134.225 8.33759  -2
   1  -3  -7 134.225 8.33759   1
  -1   3   7 79.2311 1.79771   1
   0  -3  -7 631.832 21.4342  -2
   0  -3  -7 631.832 21.4342   1
   0   3   7 621.192 29.8418  -2
   0   3   7 621.192 29.8418   1
  -1  -3  -7 25.9333 4.15696  -2
  -1  -3  -7 25.9333 4.15696   1
   1   3   7 11.0673 0.72610   1
  -2  -3  -7 147.230 7.85515  -2
  -2  -3  -7 147.230 7.85515   1
   2   3   7 101.828 1.90094   1
  -3  -3  -7 91.5581 5.75651  -2
  -3  -3  -7 91.5581 5.75651   1
   3   3   7 72.3557 1.68061   1
  -4  -3  -7 52.5731 4.57554  -2
  -4  -3  -7 52.5731 4.57554   1
   4   3   7 33.5961 1.21964   1
  -5  -3  -7 322.554 6.52380   1
   5   3   7 369.726 5.84207   1
  -6  -3  -7 31.3420 1.80364   1
   6   3   7 27.9119 1.58639   1
  -7  -3  -7 22.8796 1.55961   1
   7   3   7 19.3448 1.33986   1
  -8  -3  -7 2.56169 1.09052   1
   8   3   7 1.10594 0.86935   1
  -9  -3  -7 19.1182 1.68162   1
   9   3   7 14.0477 1.70514   1
 -10  -3  -7 7.37329 1.43683   1
  10   3   7 7.25427 1.50899   1
 -11  -3  -7 20.7184 1.99562   1
  11   3   7 17.3332 1.76315   1
  12  -4  -7 9.81724 1.39133   1
 -12   4   7 10.2539 1.34377   1
  11  -4  -7 31.0860 1.80162   1
 -11   4   7 28.2616 1.77074   1
  10  -4  -7 16.2488 1.42748   1
 -10   4   7 15.1189 1.33718   1
   9  -4  -7 57.8992 2.41790   1
  -9   4   7 58.4232 2.41263   1
   8  -4  -7 34.7875 1.76212   1
  -8   4   7 29.9588 1.72442   1
   7  -4  -7 17.4263 1.29074   1
  -7   4   7 15.0148 1.21987   1
   6  -4  -7 24.4928 1.23709   1
  -6   4   7 24.1347 1.28403   1
   5  -4  -7 39.1318 1.43901   1
  -5   4   7 39.0492 1.40411   1
   4  -4  -7 8.15030 0.82028   1
  -4   4   7 16.8390 4.17822  -2
  -4   4   7 16.8390 4.17822   1
   3  -4  -7 868.087 40.2810  -2
   3  -4  -7 868.087 40.2810   1
  -3   4   7 766.543 35.6522  -2
  -3   4   7 766.543 35.6522   1
   2  -4  -7 554.694 19.1925  -2
   2  -4  -7 554.694 19.1925   1
  -2   4   7 605.149 28.6627  -2
  -2   4   7 605.149 28.6627   1
   1  -4  -7 351.178 10.3104  -2
   1  -4  -7 351.178 10.3104   1
  -1   4   7 351.651 18.1091  -2
  -1   4   7 351.651 18.1091   1
   0  -4  -7 178.598 5.08977  -2
   0  -4  -7 178.598 5.08977   1
   0   4   7 170.818 10.0764  -2
   0   4   7 170.818 10.0764   1
  -1  -4  -7 227.607 5.99922  -2
  -1  -4  -7 227.607 5.99922   1
   1   4   7 240.512 8.57682  -2
   1   4   7 240.512 8.57682   1
  -2  -4  -7 104.608 4.36456  -2
  -2  -4  -7 104.608 4.36456   1
   2   4   7 93.8870 6.77811  -2
   2   4   7 93.8870 6.77811   1
  -3  -4  -7 107.883 4.60728  -2
  -3  -4  -7 107.883 4.60728   1
   3   4   7 57.4799 1.34702   1
  -4  -4  -7 218.411 12.4365  -2
  -4  -4  -7 218.411 12.4365   1
   4   4   7 146.610 2.64120   1
  -5  -4  -7 84.3277 2.32623   1
   5   4   7 76.9018 1.84322   1
  -6  -4  -7 35.1398 1.72925   1
   6   4   7 47.6734 1.69778   1
  -7  -4  -7 43.1114 2.04910   1
   7   4   7 43.4685 2.30634   1
  -8  -4  -7 21.3229 1.60360   1
   8   4   7 24.1108 1.64405   1
  -9  -4  -7 20.0510 1.73220   1
   9   4   7 16.2357 1.74388   1
 -10  -4  -7 21.5725 1.83249   1
  10   4   7 22.4622 1.85038   1
 -11  -4  -7 39.2970 2.30846   1
  11   4   7 41.4192 2.34693   1
  12  -5  -7 31.5548 2.31529   1
 -12   5   7 27.4513 1.78847   1
  11  -5  -7 -0.6244 0.94312   1
 -11   5   7 1.70131 0.98177   1
  10  -5  -7 6.61570 1.03896   1
 -10   5   7 2.51874 1.07102   1
   9  -5  -7 89.6326 2.71310   1
  -9   5   7 82.4134 2.65229   1
   8  -5  -7 62.9352 2.24157   1
  -8   5   7 57.6179 2.47410   1
   7  -5  -7 83.9977 2.38406   1
  -7   5   7 82.3261 2.22169   1
   6  -5  -7 12.4346 1.02093   1
  -6   5   7 9.73109 0.92242   1
   5  -5  -7 55.7941 1.69380   1
  -5   5   7 87.9093 7.27360  -2
  -5   5   7 87.9093 7.27360   1
   4  -5  -7 139.600 2.56146   1
  -4   5   7 213.584 8.39724  -2
  -4   5   7 213.584 8.39724   1
   3  -5  -7 201.450 6.67181  -2
   3  -5  -7 201.450 6.67181   1
  -3   5   7 240.376 7.56104  -2
  -3   5   7 240.376 7.56104   1
   2  -5  -7 690.766 18.8910  -2
   2  -5  -7 690.766 18.8910   1
  -2   5   7 714.782 18.5115  -2
  -2   5   7 714.782 18.5115   1
   1  -5  -7 226.022 6.54399  -2
   1  -5  -7 226.022 6.54399   1
  -1   5   7 225.779 12.0377  -2
  -1   5   7 225.779 12.0377   1
   0  -5  -7 155.971 4.80870  -2
   0  -5  -7 155.971 4.80870   1
   0   5   7 147.047 9.05345  -2
   0   5   7 147.047 9.05345   1
  -1  -5  -7 8.33879 1.41370  -2
  -1  -5  -7 8.33879 1.41370   1
   1   5   7 5.83545 2.02631  -2
   1   5   7 5.83545 2.02631   1
  -2  -5  -7 56.5343 2.74257  -2
  -2  -5  -7 56.5343 2.74257   1
   2   5   7 42.7660 2.40059  -2
   2   5   7 42.7660 2.40059   1
  -3  -5  -7 94.2183 4.23906  -2
  -3  -5  -7 94.2183 4.23906   1
   3   5   7 78.3802 2.81540  -2
   3   5   7 78.3802 2.81540   1
  -4  -5  -7 12.0994 2.80635  -2
  -4  -5  -7 12.0994 2.80635   1
   4   5   7 6.25860 0.71929   1
  -5  -5  -7 17.3109 1.14176   1
   5   5   7 21.8580 1.17514   1
  -6  -5  -7 189.742 4.06285   1
   6   5   7 182.306 3.77115   1
  -7  -5  -7 24.8547 1.61272   1
   7   5   7 24.6312 1.53211   1
  -8  -5  -7 31.8235 1.79661   1
   8   5   7 28.1914 1.86422   1
  -9  -5  -7 80.6347 2.88142   1
   9   5   7 81.5159 3.41635   1
 -10  -5  -7 13.8859 1.50093   1
  10   5   7 18.1325 2.25785   1
 -11  -5  -7 10.3442 1.51430   1
  11   5   7 8.08430 1.44705   1
  12  -6  -7 4.60054 1.56888   1
 -12   6   7 3.85604 1.17001   1
  11  -6  -7 30.8716 2.21369   1
 -11   6   7 31.6625 2.00034   1
  10  -6  -7 38.8112 1.82791   1
 -10   6   7 37.2594 1.99261   1
   9  -6  -7 18.8113 1.31029   1
  -9   6   7 22.3473 1.64523   1
   8  -6  -7 120.718 2.91067   1
  -8   6   7 117.911 2.85440   1
   7  -6  -7 54.7047 1.80263   1
  -7   6   7 51.2139 1.75371   1
   6  -6  -7 138.342 2.99325   1
  -6   6   7 206.319 13.0045  -2
  -6   6   7 206.319 13.0045   1
   5  -6  -7 108.636 2.45823   1
  -5   6   7 174.844 7.90695  -2
  -5   6   7 174.844 7.90695   1
   4  -6  -7 46.1022 2.45177  -2
   4  -6  -7 46.1022 2.45177   1
  -4   6   7 49.5694 2.78295  -2
  -4   6   7 49.5694 2.78295   1
   3  -6  -7 256.791 6.80650  -2
   3  -6  -7 256.791 6.80650   1
  -3   6   7 266.488 7.22884  -2
  -3   6   7 266.488 7.22884   1
   2  -6  -7 307.377 6.90471  -2
   2  -6  -7 307.377 6.90471   1
  -2   6   7 328.260 8.50829  -2
  -2   6   7 328.260 8.50829   1
   1  -6  -7 85.4248 3.65094  -2
   1  -6  -7 85.4248 3.65094   1
  -1   6   7 84.3238 3.34892  -2
  -1   6   7 84.3238 3.34892   1
   0  -6  -7 55.1437 2.32065  -2
   0  -6  -7 55.1437 2.32065   1
   0   6   7 56.1648 1.87671  -2
   0   6   7 56.1648 1.87671   1
  -1  -6  -7 97.3733 3.99331  -2
  -1  -6  -7 97.3733 3.99331   1
   1   6   7 97.9258 3.12583  -2
   1   6   7 97.9258 3.12583   1
  -2  -6  -7 49.9064 3.40553  -2
  -2  -6  -7 49.9064 3.40553   1
   2   6   7 58.0113 2.60410  -2
   2   6   7 58.0113 2.60410   1
  -3  -6  -7 104.234 2.07190   1
   3   6   7 148.397 4.25153  -2
   3   6   7 148.397 4.25153   1
  -4  -6  -7 81.3015 1.82268   1
   4   6   7 149.902 4.99377  -2
   4   6   7 149.902 4.99377   1
  -5  -6  -7 18.5186 1.01216   1
   5   6   7 21.3189 2.55285  -2
   5   6   7 21.3189 2.55285   1
  -6  -6  -7 15.9883 1.14511   1
   6   6   7 16.8768 1.31428   1
  -7  -6  -7 114.531 2.90636   1
   7   6   7 112.472 2.82274   1
  -8  -6  -7 27.9141 1.97029   1
   8   6   7 38.2272 2.27787   1
  -9  -6  -7 7.34198 1.23126   1
   9   6   7 7.44589 1.30212   1
 -10  -6  -7 1.98321 1.13265   1
  10   6   7 6.76366 1.31844   1
  11  -7  -7 2.48766 1.42668   1
 -11   7   7 1.74538 1.04540   1
  10  -7  -7 57.2001 2.61200   1
 -10   7   7 55.7155 2.24804   1
   9  -7  -7 52.4162 1.92903   1
  -9   7   7 42.3532 2.01946   1
   8  -7  -7 5.65853 0.93272   1
  -8   7   7 5.98725 0.86341   1
   7  -7  -7 89.8037 2.25297   1
  -7   7   7 125.537 10.0763  -2
  -7   7   7 125.537 10.0763   1
   6  -7  -7 16.7064 1.00272   1
  -6   7   7 24.4331 3.47555  -2
  -6   7   7 24.4331 3.47555   1
   5  -7  -7 113.921 2.42961   1
  -5   7   7 205.066 9.03544  -2
  -5   7   7 205.066 9.03544   1
   4  -7  -7 307.175 7.18304  -2
   4  -7  -7 307.175 7.18304   1
  -4   7   7 314.137 8.48776  -2
  -4   7   7 314.137 8.48776   1
   3  -7  -7 82.2808 2.48797  -2
   3  -7  -7 82.2808 2.48797   1
  -3   7   7 89.8218 3.01191  -2
  -3   7   7 89.8218 3.01191   1
   2  -7  -7 380.378 9.80237  -2
   2  -7  -7 380.378 9.80237   1
  -2   7   7 396.590 8.30334  -2
  -2   7   7 396.590 8.30334   1
   1  -7  -7 9.62869 1.35906  -2
   1  -7  -7 9.62869 1.35906   1
  -1   7   7 9.75121 1.43314  -2
  -1   7   7 9.75121 1.43314   1
   0  -7  -7 47.3017 2.49702  -2
   0  -7  -7 47.3017 2.49702   1
   0   7   7 32.5982 1.57672  -2
   0   7   7 32.5982 1.57672   1
  -1  -7  -7 39.2883 4.15670  -2
  -1  -7  -7 39.2883 4.15670   1
   1   7   7 44.4411 1.56632  -2
   1   7   7 44.4411 1.56632   1
  -2  -7  -7 94.0819 6.86978  -2
  -2  -7  -7 94.0819 6.86978   1
   2   7   7 71.5907 2.54761  -2
   2   7   7 71.5907 2.54761   1
  -3  -7  -7 30.5645 4.27460  -2
  -3  -7  -7 30.5645 4.27460   1
   3   7   7 33.6305 2.09852  -2
   3   7   7 33.6305 2.09852   1
  -4  -7  -7 49.0582 5.49776  -2
  -4  -7  -7 49.0582 5.49776   1
   4   7   7 40.4349 2.54579  -2
   4   7   7 40.4349 2.54579   1
  -5  -7  -7 11.7231 4.26675  -2
  -5  -7  -7 11.7231 4.26675   1
   5   7   7 14.5983 2.93381  -2
   5   7   7 14.5983 2.93381   1
  -6  -7  -7 71.5278 2.03260   1
   6   7   7 117.798 9.52621  -2
   6   7   7 117.798 9.52621   1
  -7  -7  -7 77.6013 2.10107   1
   7   7   7 86.2210 2.57035   1
  -8  -7  -7 21.4317 1.42632   1
   8   7   7 21.9807 1.69233   1
  -9  -7  -7 18.2478 1.82876   1
   9   7   7 22.0980 1.73198   1
 -10  -7  -7 24.9166 2.49483   1
  10   7   7 28.1335 2.03015   1
  11  -8  -7 33.9563 2.20389   1
 -11   8   7 34.6599 2.36100   1
  10  -8  -7 15.4542 1.66979   1
 -10   8   7 12.2620 1.61413   1
   9  -8  -7 49.3938 2.21327   1
  -9   8   7 55.1854 2.35617   1
   8  -8  -7 54.8956 1.86029   1
  -8   8   7 81.6683 8.35887  -2
  -8   8   7 81.6683 8.35887   1
   7  -8  -7 0.24042 0.69603   1
  -7   8   7 -2.0157 4.51430  -2
  -7   8   7 -2.0157 4.51430   1
   6  -8  -7 99.9020 8.86933  -2
   6  -8  -7 99.9020 8.86933   1
  -6   8   7 127.514 6.79084  -2
  -6   8   7 127.514 6.79084   1
   5  -8  -7 84.3678 2.28721   1
  -5   8   7 138.791 6.95983  -2
  -5   8   7 138.791 6.95983   1
   4  -8  -7 54.9562 3.25758  -2
   4  -8  -7 54.9562 3.25758   1
  -4   8   7 48.6751 3.88756  -2
  -4   8   7 48.6751 3.88756   1
   3  -8  -7 36.5460 1.91765  -2
   3  -8  -7 36.5460 1.91765   1
  -3   8   7 48.0130 2.23194  -2
  -3   8   7 48.0130 2.23194   1
   2  -8  -7 5.33858 1.63737  -2
   2  -8  -7 5.33858 1.63737   1
  -2   8   7 8.11460 1.35370  -2
  -2   8   7 8.11460 1.35370   1
   1  -8  -7 242.474 7.14915  -2
   1  -8  -7 242.474 7.14915   1
  -1   8   7 227.574 6.61484  -2
  -1   8   7 227.574 6.61484   1
   0  -8  -7 91.9461 3.20734  -2
   0  -8  -7 91.9461 3.20734   1
   0   8   7 104.962 3.28707  -2
   0   8   7 104.962 3.28707   1
  -1  -8  -7 39.1301 2.43466  -2
  -1  -8  -7 39.1301 2.43466   1
   1   8   7 31.0414 1.43457  -2
   1   8   7 31.0414 1.43457   1
  -2  -8  -7 26.5938 3.47883  -2
  -2  -8  -7 26.5938 3.47883   1
   2   8   7 31.1741 2.43184  -2
   2   8   7 31.1741 2.43184   1
  -3  -8  -7 206.575 12.2438  -2
  -3  -8  -7 206.575 12.2438   1
   3   8   7 200.174 4.89244  -2
   3   8   7 200.174 4.89244   1
  -4  -8  -7 23.2721 4.01124  -2
  -4  -8  -7 23.2721 4.01124   1
   4   8   7 24.9821 1.51885  -2
   4   8   7 24.9821 1.51885   1
  -5  -8  -7 109.774 8.34729  -2
  -5  -8  -7 109.774 8.34729   1
   5   8   7 101.951 5.65906  -2
   5   8   7 101.951 5.65906   1
  -6  -8  -7 52.1516 6.13714  -2
  -6  -8  -7 52.1516 6.13714   1
   6   8   7 38.0079 6.09330  -2
   6   8   7 38.0079 6.09330   1
  -7  -8  -7 2.27102 1.12616   1
   7   8   7 4.10044 4.54293  -2
   7   8   7 4.10044 4.54293   1
  -8  -8  -7 7.80629 1.55350   1
   8   8   7 6.99702 1.23635   1
  -9  -8  -7 9.56728 1.84230   1
   9   8   7 10.1432 1.34996   1
 -10  -8  -7 2.98135 1.95466   1
  10   8   7 8.11864 1.83886   1
  10  -9  -7 19.8395 2.05366   1
 -10   9   7 15.5529 1.62411   1
   9  -9  -7 18.6978 1.71151   1
  -9   9   7 16.1643 1.63722   1
   8  -9  -7 10.5088 1.23208   1
  -8   9   7 3.00221 4.99822  -2
  -8   9   7 3.00221 4.99822   1
   7  -9  -7 39.9591 1.91504   1
  -7   9   7 72.3716 7.38265  -2
  -7   9   7 72.3716 7.38265   1
   6  -9  -7 130.454 10.1911  -2
   6  -9  -7 130.454 10.1911   1
  -6   9   7 133.331 7.14708  -2
  -6   9   7 133.331 7.14708   1
   5  -9  -7 98.3531 8.73809  -2
   5  -9  -7 98.3531 8.73809   1
  -5   9   7 111.867 8.57030  -2
  -5   9   7 111.867 8.57030   1
   4  -9  -7 88.7604 4.34365  -2
   4  -9  -7 88.7604 4.34365   1
  -4   9   7 108.746 4.65689  -2
  -4   9   7 108.746 4.65689   1
   3  -9  -7 47.2328 3.98939  -2
   3  -9  -7 47.2328 3.98939   1
  -3   9   7 53.7547 2.13620  -2
  -3   9   7 53.7547 2.13620   1
   2  -9  -7 29.8068 2.55771  -2
   2  -9  -7 29.8068 2.55771   1
  -2   9   7 19.0850 1.36011  -2
  -2   9   7 19.0850 1.36011   1
   1  -9  -7 8.87881 1.41696  -2
   1  -9  -7 8.87881 1.41696   1
  -1   9   7 9.37716 1.21674  -2
  -1   9   7 9.37716 1.21674   1
   0  -9  -7 106.770 3.18442  -2
   0  -9  -7 106.770 3.18442   1
   0   9   7 110.310 2.94392  -2
   0   9   7 110.310 2.94392   1
  -1  -9  -7 49.6217 2.46836  -2
  -1  -9  -7 49.6217 2.46836   1
   1   9   7 52.4551 1.64727  -2
   1   9   7 52.4551 1.64727   1
  -2  -9  -7 367.785 8.88469  -2
  -2  -9  -7 367.785 8.88469   1
   2   9   7 338.529 7.11437  -2
   2   9   7 338.529 7.11437   1
  -3  -9  -7 9.66694 2.65343  -2
  -3  -9  -7 9.66694 2.65343   1
   3   9   7 9.09074 1.22729  -2
   3   9   7 9.09074 1.22729   1
  -4  -9  -7 113.575 8.23878  -2
  -4  -9  -7 113.575 8.23878   1
   4   9   7 108.047 3.52221  -2
   4   9   7 108.047 3.52221   1
  -5  -9  -7 40.1518 2.31662   1
   5   9   7 52.0757 3.67945  -2
   5   9   7 52.0757 3.67945   1
  -6  -9  -7 7.22951 3.83207  -2
  -6  -9  -7 7.22951 3.83207   1
   6   9   7 2.90995 3.45707  -2
   6   9   7 2.90995 3.45707   1
  -7  -9  -7 3.24783 1.32951   1
   7   9   7 5.08748 5.17430  -2
   7   9   7 5.08748 5.17430   1
  -8  -9  -7 30.2473 2.54094   1
   8   9   7 31.5897 2.06915   1
  -9  -9  -7 25.4483 2.63640   1
   9   9   7 36.2361 2.39803   1
  10 -10  -7 15.2303 1.81040   1
 -10  10   7 20.3340 2.02006   1
   9 -10  -7 31.8130 2.05707   1
  -9  10   7 34.2727 2.19007   1
   8 -10  -7 5.16229 1.35414   1
  -8  10   7 10.2148 5.40350  -2
  -8  10   7 10.2148 5.40350   1
   7 -10  -7 8.31733 1.49626   1
  -7  10   7 19.0994 5.47552  -2
  -7  10   7 19.0994 5.47552   1
   6 -10  -7 63.6732 2.09256   1
  -6  10   7 118.343 6.70900  -2
  -6  10   7 118.343 6.70900   1
   5 -10  -7 43.0152 4.18063  -2
   5 -10  -7 43.0152 4.18063   1
  -5  10   7 43.4446 3.17158  -2
  -5  10   7 43.4446 3.17158   1
   4 -10  -7 55.0824 4.24008  -2
   4 -10  -7 55.0824 4.24008   1
  -4  10   7 62.8665 3.24655  -2
  -4  10   7 62.8665 3.24655   1
   3 -10  -7 52.2158 3.24193  -2
   3 -10  -7 52.2158 3.24193   1
  -3  10   7 54.5145 2.66029  -2
  -3  10   7 54.5145 2.66029   1
   2 -10  -7 47.4535 2.23540  -2
   2 -10  -7 47.4535 2.23540   1
  -2  10   7 48.9113 2.07786  -2
  -2  10   7 48.9113 2.07786   1
   1 -10  -7 285.473 7.44324  -2
   1 -10  -7 285.473 7.44324   1
  -1  10   7 282.794 6.34710  -2
  -1  10   7 282.794 6.34710   1
   0 -10  -7 49.5806 2.41407  -2
   0 -10  -7 49.5806 2.41407   1
   0  10   7 49.5887 1.71668  -2
   0  10   7 49.5887 1.71668   1
  -1 -10  -7 220.140 6.68119  -2
  -1 -10  -7 220.140 6.68119   1
   1  10   7 217.660 4.90297  -2
   1  10   7 217.660 4.90297   1
  -2 -10  -7 3.04909 3.48229  -2
  -2 -10  -7 3.04909 3.48229   1
   2  10   7 1.57258 1.49924  -2
   2  10   7 1.57258 1.49924   1
  -3 -10  -7 178.039 9.28005  -2
  -3 -10  -7 178.039 9.28005   1
   3  10   7 153.277 4.38980  -2
   3  10   7 153.277 4.38980   1
  -4 -10  -7 -1.6556 2.74279  -2
  -4 -10  -7 -1.6556 2.74279   1
   4  10   7 1.15579 1.92594  -2
   4  10   7 1.15579 1.92594   1
  -5 -10  -7 14.8828 3.94981  -2
  -5 -10  -7 14.8828 3.94981   1
   5  10   7 16.5344 2.30349  -2
   5  10   7 16.5344 2.30349   1
  -6 -10  -7 2.03424 1.31027   1
   6  10   7 12.7650 4.05907  -2
   6  10   7 12.7650 4.05907   1
  -7 -10  -7 60.1106 3.79907   1
   7  10   7 93.6787 9.17364  -2
   7  10   7 93.6787 9.17364   1
  -8 -10  -7 1.28169 1.67226   1
   8  10   7 7.05946 5.59476  -2
   8  10   7 7.05946 5.59476   1
   9 -11  -7 5.50245 1.90610   1
  -9  11   7 19.3346 6.08944  -2
  -9  11   7 19.3346 6.08944   1
   8 -11  -7 5.92994 1.89597   1
  -8  11   7 -0.0885 4.99074  -2
  -8  11   7 -0.0885 4.99074   1
   7 -11  -7 6.26519 1.55488   1
  -7  11   7 20.3676 4.01154  -2
  -7  11   7 20.3676 4.01154   1
   6 -11  -7 15.4121 4.38943  -2
   6 -11  -7 15.4121 4.38943   1
  -6  11   7 6.68459 2.53937  -2
  -6  11   7 6.68459 2.53937   1
   5 -11  -7 19.6152 3.36829  -2
   5 -11  -7 19.6152 3.36829   1
  -5  11   7 25.9285 2.41152  -2
  -5  11   7 25.9285 2.41152   1
   4 -11  -7 1.60479 2.01376  -2
   4 -11  -7 1.60479 2.01376   1
  -4  11   7 4.20481 1.52227  -2
  -4  11   7 4.20481 1.52227   1
   3 -11  -7 109.317 4.22009  -2
   3 -11  -7 109.317 4.22009   1
  -3  11   7 112.889 3.13806  -2
  -3  11   7 112.889 3.13806   1
   2 -11  -7 16.7706 1.67119  -2
   2 -11  -7 16.7706 1.67119   1
  -2  11   7 18.5737 1.39553  -2
  -2  11   7 18.5737 1.39553   1
   1 -11  -7 0.24540 2.98028  -2
   1 -11  -7 0.24540 2.98028   1
  -1  11   7 0.59125 1.36855  -2
  -1  11   7 0.59125 1.36855   1
   0 -11  -7 183.409 7.38683  -2
   0 -11  -7 183.409 7.38683   1
   0  11   7 170.905 3.60249  -2
   0  11   7 170.905 3.60249   1
  -1 -11  -7 15.0588 1.99181  -2
  -1 -11  -7 15.0588 1.99181   1
   1  11   7 12.2990 1.77637  -2
   1  11   7 12.2990 1.77637   1
  -2 -11  -7 201.504 6.53359  -2
  -2 -11  -7 201.504 6.53359   1
   2  11   7 176.170 5.18384  -2
   2  11   7 176.170 5.18384   1
  -3 -11  -7 26.6735 4.55735  -2
  -3 -11  -7 26.6735 4.55735   1
   3  11   7 34.8269 2.47952  -2
   3  11   7 34.8269 2.47952   1
  -4 -11  -7 72.0740 6.08420  -2
  -4 -11  -7 72.0740 6.08420   1
   4  11   7 67.1017 2.53756  -2
   4  11   7 67.1017 2.53756   1
  -5 -11  -7 7.23703 6.18904  -2
  -5 -11  -7 7.23703 6.18904   1
   5  11   7 3.67296 1.50927  -2
   5  11   7 3.67296 1.50927   1
  -6 -11  -7 48.2447 2.89962   1
   6  11   7 60.4889 4.34274  -2
   6  11   7 60.4889 4.34274   1
  -7 -11  -7 4.19262 1.74682   1
   7  11   7 -2.7885 3.55631  -2
   7  11   7 -2.7885 3.55631   1
  -8 -11  -7 78.5118 4.32810   1
   8  11   7 129.426 7.87639  -2
   8  11   7 129.426 7.87639   1
   8 -12  -7 4.40635 1.84673   1
  -8  12   7 13.6692 3.92400  -2
  -8  12   7 13.6692 3.92400   1
  -7  12   7 34.0558 3.72611  -2
   7 -12  -7 34.0558 3.72611   1
  -7  12   7 26.4124 3.83812  -2
  -7  12   7 26.4124 3.83812   1
   6 -12  -7 6.70389 1.73635   1
  -6  12   7 8.23000 2.19711  -2
  -6  12   7 8.23000 2.19711   1
   5 -12  -7 12.9483 4.69087  -2
   5 -12  -7 12.9483 4.69087   1
  -5  12   7 9.90718 2.13858  -2
  -5  12   7 9.90718 2.13858   1
   4 -12  -7 53.7528 3.75862  -2
   4 -12  -7 53.7528 3.75862   1
  -4  12   7 55.7920 2.12701  -2
  -4  12   7 55.7920 2.12701   1
   3 -12  -7 9.32882 1.95732  -2
   3 -12  -7 9.32882 1.95732   1
  -3  12   7 19.9445 1.65437  -2
  -3  12   7 19.9445 1.65437   1
   2 -12  -7 73.4143 3.84241  -2
   2 -12  -7 73.4143 3.84241   1
  -2  12   7 84.3266 2.54684  -2
  -2  12   7 84.3266 2.54684   1
   1 -12  -7 70.7962 3.73073  -2
   1 -12  -7 70.7962 3.73073   1
  -1  12   7 74.8815 2.60873  -2
  -1  12   7 74.8815 2.60873   1
   0 -12  -7 27.6227 2.79736  -2
   0 -12  -7 27.6227 2.79736   1
   0  12   7 24.2468 1.90811  -2
   0  12   7 24.2468 1.90811   1
  -1 -12  -7 75.0761 4.73460  -2
  -1 -12  -7 75.0761 4.73460   1
   1  12   7 74.8847 2.69922  -2
   1  12   7 74.8847 2.69922   1
  -2 -12  -7 63.2386 5.80485  -2
  -2 -12  -7 63.2386 5.80485   1
   2  12   7 56.6216 3.17614  -2
   2  12   7 56.6216 3.17614   1
  -3 -12  -7 214.073 10.9998  -2
  -3 -12  -7 214.073 10.9998   1
   3  12   7 180.299 5.21813  -2
   3  12   7 180.299 5.21813   1
  -4 -12  -7 3.63386 3.99217  -2
  -4 -12  -7 3.63386 3.99217   1
   4  12   7 1.16061 2.29563  -2
   4  12   7 1.16061 2.29563   1
  -5 -12  -7 6.95898 4.52385  -2
  -5 -12  -7 6.95898 4.52385   1
   5  12   7 7.06455 2.49957  -2
   5  12   7 7.06455 2.49957   1
  -6 -12  -7 10.0950 1.70828   1
   6  12   7 9.98881 3.52353  -2
   6  12   7 9.98881 3.52353   1
  -7 -12  -7 36.6785 3.24406   1
   7  12   7 51.1952 4.40503  -2
   7  12   7 51.1952 4.40503   1
   7 -13  -7 13.1755 7.04873  -2
   7 -13  -7 13.1755 7.04873   1
  -7  13   7 13.8167 2.44221  -2
  -7  13   7 13.8167 2.44221   1
   6 -13  -7 29.2906 2.86026   1
  -6  13   7 23.9430 5.87774  -2
  -6  13   7 23.9430 5.87774   1
   5 -13  -7 37.8508 6.35621  -2
   5 -13  -7 37.8508 6.35621   1
  -5  13   7 37.1663 2.63979  -2
  -5  13   7 37.1663 2.63979   1
   4 -13  -7 50.7976 4.76746  -2
   4 -13  -7 50.7976 4.76746   1
  -4  13   7 34.5238 1.80389  -2
  -4  13   7 34.5238 1.80389   1
   3 -13  -7 13.7301 3.38851  -2
   3 -13  -7 13.7301 3.38851   1
  -3  13   7 12.0168 1.17134  -2
  -3  13   7 12.0168 1.17134   1
   2 -13  -7 25.2331 3.35066  -2
   2 -13  -7 25.2331 3.35066   1
  -2  13   7 16.1548 1.42989  -2
  -2  13   7 16.1548 1.42989   1
   1 -13  -7 10.7935 2.96008  -2
   1 -13  -7 10.7935 2.96008   1
  -1  13   7 15.9454 1.66270  -2
  -1  13   7 15.9454 1.66270   1
   0 -13  -7 9.75814 2.37453  -2
   0 -13  -7 9.75814 2.37453   1
   0  13   7 15.8571 1.70200  -2
   0  13   7 15.8571 1.70200   1
  -1 -13  -7 48.8926 4.04639  -2
  -1 -13  -7 48.8926 4.04639   1
   1  13   7 51.7850 2.51640  -2
   1  13   7 51.7850 2.51640   1
  -2 -13  -7 101.104 5.54657  -2
  -2 -13  -7 101.104 5.54657   1
   2  13   7 94.6280 4.02200  -2
   2  13   7 94.6280 4.02200   1
  -3 -13  -7 23.6517 4.72631  -2
  -3 -13  -7 23.6517 4.72631   1
   3  13   7 23.4818 2.49401  -2
   3  13   7 23.4818 2.49401   1
  -4 -13  -7 32.2171 7.77684  -2
  -4 -13  -7 32.2171 7.77684   1
   4  13   7 32.4021 2.93978  -2
   4  13   7 32.4021 2.93978   1
  -5 -13  -7 21.5143 2.76237   1
   5  13   7 49.2995 7.17485  -2
   5  13   7 49.2995 7.17485   1
  -6 -13  -7 18.2819 2.79513   1
   6  13   7 21.8388 4.64794  -2
   6  13   7 21.8388 4.64794   1
   6 -14  -7 14.6131 2.85162   1
  -6  14   7 21.5712 2.81399  -2
  -6  14   7 21.5712 2.81399   1
   5 -14  -7 61.0734 6.97183   1
  -5  14   7 77.5264 3.54265  -2
  -5  14   7 77.5264 3.54265   1
   4 -14  -7 18.2874 3.93719  -2
   4 -14  -7 18.2874 3.93719   1
  -4  14   7 17.0835 1.63490  -2
  -4  14   7 17.0835 1.63490   1
   3 -14  -7 37.7298 4.26030  -2
   3 -14  -7 37.7298 4.26030   1
  -3  14   7 29.9516 2.47859  -2
  -3  14   7 29.9516 2.47859   1
   2 -14  -7 41.6107 4.31413  -2
   2 -14  -7 41.6107 4.31413   1
  -2  14   7 39.4126 2.37938  -2
  -2  14   7 39.4126 2.37938   1
   1 -14  -7 20.5319 3.23981  -2
   1 -14  -7 20.5319 3.23981   1
  -1  14   7 34.9538 2.59780  -2
  -1  14   7 34.9538 2.59780   1
   0 -14  -7 39.0527 3.65498  -2
   0 -14  -7 39.0527 3.65498   1
   0  14   7 33.9466 2.36942  -2
   0  14   7 33.9466 2.36942   1
  -1 -14  -7 24.5453 4.65289  -2
  -1 -14  -7 24.5453 4.65289   1
   1  14   7 31.0806 2.36425  -2
   1  14   7 31.0806 2.36425   1
  -2 -14  -7 3.67599 4.96853  -2
  -2 -14  -7 3.67599 4.96853   1
   2  14   7 6.86087 2.18300  -2
   2  14   7 6.86087 2.18300   1
  -3 -14  -7 2.82083 2.40295   1
   3  14   7 6.01632 2.31160  -2
   3  14   7 6.01632 2.31160   1
  -4 -14  -7 29.5852 8.09648  -2
  -4 -14  -7 29.5852 8.09648   1
   4  14   7 20.2156 2.75998  -2
   4  14   7 20.2156 2.75998   1
   3 -15  -7 1.79237 4.16308  -2
   3 -15  -7 1.79237 4.16308   1
  -3  15   7 6.17446 2.82491  -2
  -3  15   7 6.17446 2.82491   1
   2 -15  -7 36.7372 4.40223  -2
   2 -15  -7 36.7372 4.40223   1
  -2  15   7 31.7921 3.09115  -2
  -2  15   7 31.7921 3.09115   1
   1 -15  -7 7.38532 2.97238  -2
   1 -15  -7 7.38532 2.97238   1
  -1  15   7 9.75336 2.25319  -2
  -1  15   7 9.75336 2.25319   1
   0 -15  -7 106.717 5.61915  -2
   0 -15  -7 106.717 5.61915   1
   0  15   7 114.337 4.00331  -2
   0  15   7 114.337 4.00331   1
  -1 -15  -7 35.7466 7.72758  -2
  -1 -15  -7 35.7466 7.72758   1
   1  15   7 37.6910 3.34064  -2
   1  15   7 37.6910 3.34064   1
  -2 -15  -7 -4.3344 6.30564  -2
  -2 -15  -7 -4.3344 6.30564   1
   2  15   7 3.09991 2.28021  -2
   2  15   7 3.09991 2.28021   1
 -12   0   8 39.2468 2.14910   1
 -11   0   8 17.1299 1.50529   1
 -10   0   8 23.4306 1.71050   1
  -9   0   8 3.01322 1.00060   1
  -8   0   8 129.794 3.57360   1
  -7   0   8 71.9464 2.50005   1
  -6   0   8 38.3408 1.88082   1
  -5   0   8 54.9320 1.95248   1
  -4   0   8 1.69022 0.68442   1
  -3   0   8 29.9381 1.25319   1
  -2   0   8 36.4186 1.23986   1
  -1   0   8 74.8351 1.56535   1
   0   0   8 100.700 2.10632   1
   1   0   8 3.26377 0.55193   1
   2   0   8 163.235 2.94841   1
   3   0   8 0.19499 0.59149   1
   4   0   8 16.3037 1.10632   1
   5   0   8 0.37400 0.85776   1
   6   0   8 13.4059 1.41607   1
   7   0   8 59.4849 2.64723   1
   8   0   8 44.0547 2.54912   1
   9   0   8 50.5208 2.47273   1
  10   0   8 31.7755 2.09307   1
  11   0   8 67.4301 3.45399   1
  12  -1  -8 8.74645 1.52843   1
 -12   1   8 7.35936 1.25347   1
  11  -1  -8 19.5243 1.71705   1
 -11   1   8 12.4359 1.42496   1
  10  -1  -8 4.75829 1.10185   1
 -10   1   8 9.72958 1.33724   1
   9  -1  -8 10.2991 1.21932   1
  -9   1   8 4.35740 1.01645   1
   8  -1  -8 8.93960 1.12558   1
  -8   1   8 5.84737 1.08939   1
   7  -1  -8 40.0227 2.05105   1
  -7   1   8 37.4009 1.91232   1
   6  -1  -8 80.0138 2.47549   1
  -6   1   8 82.4629 2.49046   1
   5  -1  -8 29.7477 1.58171   1
  -5   1   8 27.2748 1.40043   1
   4  -1  -8 40.8298 1.58994   1
  -4   1   8 38.0229 1.60340   1
   3  -1  -8 7.69670 0.68506   1
  -3   1   8 7.73010 0.80615   1
   2  -1  -8 116.667 2.10628   1
  -2   1   8 107.654 2.28123   1
   1  -1  -8 28.0569 1.04831   1
  -1   1   8 31.8930 1.04219   1
   0  -1  -8 86.9309 1.74303   1
   0   1   8 89.8527 2.02939   1
  -1  -1  -8 176.932 3.20746   1
   1   1   8 183.019 3.43850   1
  -2  -1  -8 40.1449 1.28809   1
   2   1   8 35.2122 1.41625   1
  -3  -1  -8 202.828 3.48812   1
   3   1   8 201.668 3.57754   1
  -4  -1  -8 19.0062 1.21252   1
   4   1   8 24.2571 1.27976   1
  -5  -1  -8 82.3901 2.69469   1
   5   1   8 76.8550 2.41577   1
  -6  -1  -8 21.7879 1.67300   1
   6   1   8 19.9048 1.47161   1
  -7  -1  -8 51.1387 2.59528   1
   7   1   8 47.2816 2.35082   1
  -8  -1  -8 21.7194 1.80501   1
   8   1   8 22.3145 1.86679   1
  -9  -1  -8 44.4121 2.21631   1
   9   1   8 50.8956 2.58556   1
 -10  -1  -8 78.9609 3.02802   1
  10   1   8 67.8986 2.76660   1
 -11  -1  -8 4.60528 1.33381   1
  11   1   8 1.35893 1.40797   1
  12  -2  -8 19.6790 1.70522   1
 -12   2   8 16.2515 1.55648   1
  11  -2  -8 8.94345 1.27890   1
 -11   2   8 5.82202 1.20056   1
  10  -2  -8 41.1612 2.08960   1
 -10   2   8 34.7184 1.92769   1
   9  -2  -8 51.4819 2.37842   1
  -9   2   8 54.1242 2.42483   1
   8  -2  -8 20.9011 1.47940   1
  -8   2   8 22.7666 1.69370   1
   7  -2  -8 18.4485 1.33146   1
  -7   2   8 16.4533 1.39999   1
   6  -2  -8 164.337 3.99340   1
  -6   2   8 162.024 3.65639   1
   5  -2  -8 129.829 3.05600   1
  -5   2   8 117.048 2.81110   1
   4  -2  -8 53.8971 1.65751   1
  -4   2   8 56.4636 1.68880   1
   3  -2  -8 75.0533 1.66589   1
  -3   2   8 62.7451 1.57485   1
   2  -2  -8 24.1300 1.09656   1
  -2   2   8 33.2689 1.21194   1
   1  -2  -8 171.779 2.92272   1
  -1   2   8 178.549 2.97460   1
   0  -2  -8 16.9392 0.72805   1
   0   2   8 17.1010 0.88723   1
  -1  -2  -8 100.387 1.84450   1
   1   2   8 98.7571 2.13641   1
  -2  -2  -8 134.663 2.71202   1
   2   2   8 142.634 2.80659   1
  -3  -2  -8 75.6151 1.86771   1
   3   2   8 83.3988 1.90980   1
  -4  -2  -8 146.540 3.13458   1
   4   2   8 135.368 2.81548   1
  -5  -2  -8 14.9166 1.38401   1
   5   2   8 20.1124 1.31226   1
  -6  -2  -8 1.17275 1.04812   1
   6   2   8 -0.1743 0.83973   1
  -7  -2  -8 1.96172 1.11725   1
   7   2   8 -1.9410 0.86379   1
  -8  -2  -8 26.4554 1.76389   1
   8   2   8 32.1765 1.55840   1
  -9  -2  -8 47.0779 2.33733   1
   9   2   8 39.9216 2.36098   1
 -10  -2  -8 10.8188 1.49571   1
  10   2   8 9.40504 1.62776   1
 -11  -2  -8 14.8194 1.85614   1
  11   2   8 12.6192 1.76613   1
  12  -3  -8 2.96742 1.18227   1
 -12   3   8 0.89999 1.03481   1
  11  -3  -8 55.9133 2.46329   1
 -11   3   8 46.2345 2.27848   1
  10  -3  -8 30.9105 1.81254   1
 -10   3   8 32.2954 1.91368   1
   9  -3  -8 65.6471 2.39761   1
  -9   3   8 64.1172 2.61466   1
   8  -3  -8 36.5010 1.83225   1
  -8   3   8 31.8963 2.03715   1
   7  -3  -8 19.6823 1.34586   1
  -7   3   8 23.3393 1.43744   1
   6  -3  -8 96.8386 2.43215   1
  -6   3   8 99.9195 2.62195   1
   5  -3  -8 269.233 5.29658   1
  -5   3   8 264.281 5.23944   1
   4  -3  -8 84.3733 2.19046   1
  -4   3   8 71.6218 1.98525   1
   3  -3  -8 62.6876 5.39819  -2
   3  -3  -8 62.6876 5.39819   1
  -3   3   8 30.3900 1.33317   1
   2  -3  -8 141.088 8.71552  -2
   2  -3  -8 141.088 8.71552   1
  -2   3   8 72.8310 1.67316   1
   1  -3  -8 166.357 9.99031  -2
   1  -3  -8 166.357 9.99031   1
  -1   3   8 112.307 2.42347   1
   0  -3  -8 9.06703 0.63564   1
   0   3   8 22.2419 4.03027  -2
   0   3   8 22.2419 4.03027   1
  -1  -3  -8 52.0019 1.28461   1
   1   3   8 47.1098 1.37112   1
  -2  -3  -8 205.213 3.44627   1
   2   3   8 203.755 3.45777   1
  -3  -3  -8 250.700 4.60928   1
   3   3   8 241.838 4.06851   1
  -4  -3  -8 66.9930 1.82215   1
   4   3   8 75.1270 1.88020   1
  -5  -3  -8 58.6878 2.12088   1
   5   3   8 50.9515 1.84746   1
  -6  -3  -8 19.1140 1.48607   1
   6   3   8 20.2419 1.28856   1
  -7  -3  -8 20.5844 1.74646   1
   7   3   8 20.5520 1.35057   1
  -8  -3  -8 38.6541 2.03625   1
   8   3   8 49.0249 2.44543   1
  -9  -3  -8 7.36818 1.37162   1
   9   3   8 6.07083 1.48171   1
 -10  -3  -8 49.2861 2.57712   1
  10   3   8 49.4497 3.21126   1
 -11  -3  -8 23.6838 2.08510   1
  11   3   8 24.1412 1.96450   1
  12  -4  -8 41.9339 2.22330   1
 -12   4   8 37.5588 2.20754   1
  11  -4  -8 3.38426 1.11630   1
 -11   4   8 3.51660 1.09124   1
  10  -4  -8 78.8784 2.61063   1
 -10   4   8 73.0822 2.79318   1
   9  -4  -8 25.9274 1.73823   1
  -9   4   8 28.8374 1.86226   1
   8  -4  -8 63.2554 2.47778   1
  -8   4   8 58.9012 2.58091   1
   7  -4  -8 40.7400 1.85378   1
  -7   4   8 44.4124 1.94788   1
   6  -4  -8 58.5072 1.77892   1
  -6   4   8 59.5941 2.01380   1
   5  -4  -8 23.1917 1.23243   1
  -5   4   8 19.4615 1.20933   1
   4  -4  -8 217.249 11.9432  -2
   4  -4  -8 217.249 11.9432   1
  -4   4   8 123.467 2.68258   1
   3  -4  -8 92.2728 1.87054   1
  -3   4   8 77.8679 1.84420   1
   2  -4  -8 52.5731 3.38724  -2
   2  -4  -8 52.5731 3.38724   1
  -2   4   8 65.8610 5.90844  -2
  -2   4   8 65.8610 5.90844   1
   1  -4  -8 18.1693 2.46980  -2
   1  -4  -8 18.1693 2.46980   1
  -1   4   8 22.6065 3.88658  -2
  -1   4   8 22.6065 3.88658   1
   0  -4  -8 167.322 6.92822  -2
   0  -4  -8 167.322 6.92822   1
   0   4   8 121.657 2.30683   1
  -1  -4  -8 24.0033 1.73336  -2
  -1  -4  -8 24.0033 1.73336   1
   1   4   8 27.2910 4.31193  -2
   1   4   8 27.2910 4.31193   1
  -2  -4  -8 113.875 4.86162  -2
  -2  -4  -8 113.875 4.86162   1
   2   4   8 76.6845 1.68584   1
  -3  -4  -8 126.918 8.32773  -2
  -3  -4  -8 126.918 8.32773   1
   3   4   8 72.4869 1.60916   1
  -4  -4  -8 16.3581 1.03493   1
   4   4   8 17.3576 1.03210   1
  -5  -4  -8 40.1021 1.67212   1
   5   4   8 32.7446 1.36304   1
  -6  -4  -8 75.6784 2.56710   1
   6   4   8 59.8372 2.04463   1
  -7  -4  -8 101.763 3.10486   1
   7   4   8 111.447 2.77563   1
  -8  -4  -8 4.13558 1.19582   1
   8   4   8 1.41307 1.12681   1
  -9  -4  -8 64.3461 2.73332   1
   9   4   8 50.8550 2.63427   1
 -10  -4  -8 18.4182 1.92995   1
  10   4   8 17.4284 2.08662   1
  12  -5  -8 20.9174 1.86538   1
 -12   5   8 20.9640 1.68578   1
  11  -5  -8 54.4916 2.34687   1
 -11   5   8 55.3234 2.76396   1
  10  -5  -8 62.2353 2.45081   1
 -10   5   8 57.2583 2.63977   1
   9  -5  -8 59.7442 2.31857   1
  -9   5   8 51.8240 2.40739   1
   8  -5  -8 172.095 3.95744   1
  -8   5   8 167.386 3.98204   1
   7  -5  -8 37.6500 1.78039   1
  -7   5   8 34.1069 1.68088   1
   6  -5  -8 30.4047 1.46293   1
  -6   5   8 41.7549 5.97964  -2
  -6   5   8 41.7549 5.97964   1
   5  -5  -8 68.4920 1.77069   1
  -5   5   8 104.855 8.28412  -2
  -5   5   8 104.855 8.28412   1
   4  -5  -8 113.515 2.35218   1
  -4   5   8 137.604 6.63009  -2
  -4   5   8 137.604 6.63009   1
   3  -5  -8 74.6500 5.72673  -2
   3  -5  -8 74.6500 5.72673   1
  -3   5   8 51.3227 3.80716  -2
  -3   5   8 51.3227 3.80716   1
   2  -5  -8 1.92554 1.52599  -2
   2  -5  -8 1.92554 1.52599   1
  -2   5   8 -0.3772 3.44221  -2
  -2   5   8 -0.3772 3.44221   1
   1  -5  -8 43.2150 3.08199  -2
   1  -5  -8 43.2150 3.08199   1
  -1   5   8 33.9621 1.27862   1
   0  -5  -8 18.2894 1.26160  -2
   0  -5  -8 18.2894 1.26160   1
   0   5   8 19.4234 3.95677  -2
   0   5   8 19.4234 3.95677   1
  -1  -5  -8 58.2293 2.24693  -2
  -1  -5  -8 58.2293 2.24693   1
   1   5   8 70.3395 6.12033  -2
   1   5   8 70.3395 6.12033   1
  -2  -5  -8 24.1286 1.52904  -2
  -2  -5  -8 24.1286 1.52904   1
   2   5   8 23.2611 4.24588  -2
   2   5   8 23.2611 4.24588   1
  -3  -5  -8 37.6469 2.42723  -2
  -3  -5  -8 37.6469 2.42723   1
   3   5   8 47.2239 5.35541  -2
   3   5   8 47.2239 5.35541   1
  -4  -5  -8 21.7681 3.60351  -2
  -4  -5  -8 21.7681 3.60351   1
   4   5   8 14.8250 0.94738   1
  -5  -5  -8 32.8080 1.37987   1
   5   5   8 30.8482 1.40714   1
  -6  -5  -8 41.7065 2.05027   1
   6   5   8 31.6996 1.55956   1
  -7  -5  -8 43.4476 2.16014   1
   7   5   8 36.5640 1.88151   1
  -8  -5  -8 38.5283 2.01206   1
   8   5   8 36.6514 2.14815   1
  -9  -5  -8 14.7060 1.56092   1
   9   5   8 13.4202 1.67110   1
 -10  -5  -8 36.9166 2.41245   1
  10   5   8 37.7476 2.32247   1
  11  -6  -8 1.96227 1.12133   1
 -11   6   8 0.74411 1.11275   1
  10  -6  -8 17.8780 1.37967   1
 -10   6   8 13.7276 1.48340   1
   9  -6  -8 55.8845 2.20799   1
  -9   6   8 52.6785 2.39861   1
   8  -6  -8 30.7682 1.66388   1
  -8   6   8 27.3044 1.68245   1
   7  -6  -8 74.3387 2.12659   1
  -7   6   8 75.6855 2.27526   1
   6  -6  -8 12.7806 1.01124   1
  -6   6   8 25.1886 5.62697  -2
  -6   6   8 25.1886 5.62697   1
   5  -6  -8 46.6116 1.44236   1
  -5   6   8 73.6143 6.94824  -2
  -5   6   8 73.6143 6.94824   1
   4  -6  -8 77.1266 4.12879  -2
   4  -6  -8 77.1266 4.12879   1
  -4   6   8 81.6357 6.95068  -2
  -4   6   8 81.6357 6.95068   1
   3  -6  -8 100.019 6.94963  -2
   3  -6  -8 100.019 6.94963   1
  -3   6   8 76.4236 4.57206  -2
  -3   6   8 76.4236 4.57206   1
   2  -6  -8 146.635 5.01161  -2
   2  -6  -8 146.635 5.01161   1
  -2   6   8 132.795 6.08188  -2
  -2   6   8 132.795 6.08188   1
   1  -6  -8 50.9341 3.09867  -2
   1  -6  -8 50.9341 3.09867   1
  -1   6   8 38.8261 3.26717  -2
  -1   6   8 38.8261 3.26717   1
   0  -6  -8 29.6238 1.77149  -2
   0  -6  -8 29.6238 1.77149   1
   0   6   8 40.0320 3.15731  -2
   0   6   8 40.0320 3.15731   1
  -1  -6  -8 47.2152 3.46743  -2
  -1  -6  -8 47.2152 3.46743   1
   1   6   8 51.8203 3.02427  -2
   1   6   8 51.8203 3.02427   1
  -2  -6  -8 74.3522 4.69046  -2
  -2  -6  -8 74.3522 4.69046   1
   2   6   8 108.386 5.32679  -2
   2   6   8 108.386 5.32679   1
  -3  -6  -8 42.2798 1.23934   1
   3   6   8 56.3265 3.82851  -2
   3   6   8 56.3265 3.82851   1
  -4  -6  -8 6.75371 0.70777   1
   4   6   8 4.16198 1.88172  -2
   4   6   8 4.16198 1.88172   1
  -5  -6  -8 102.289 2.15792   1
   5   6   8 135.126 9.17908  -2
   5   6   8 135.126 9.17908   1
  -6  -6  -8 44.1169 1.60356   1
   6   6   8 67.5788 7.70660  -2
   6   6   8 67.5788 7.70660   1
  -7  -6  -8 208.997 4.75567   1
   7   6   8 196.143 4.32929   1
  -8  -6  -8 20.9824 1.54999   1
   8   6   8 22.7440 1.75530   1
  -9  -6  -8 46.2705 2.26341   1
   9   6   8 56.4715 2.83147   1
 -10  -6  -8 0.70229 1.40971   1
  10   6   8 2.26198 1.25308   1
  11  -7  -8 13.0704 1.72762   1
 -11   7   8 12.0802 1.59030   1
  10  -7  -8 20.3847 1.64726   1
 -10   7   8 23.2919 1.72147   1
   9  -7  -8 42.2535 1.87077   1
  -9   7   8 39.1998 2.04430   1
   8  -7  -8 86.6566 2.38778   1
  -8   7   8 77.9648 2.51628   1
   7  -7  -8 8.19511 0.94302   1
  -7   7   8 7.20486 0.83087   1
   6  -7  -8 36.9558 1.40495   1
  -6   7   8 43.8580 1.44345   1
   5  -7  -8 2.06372 0.73161   1
  -5   7   8 1.20669 3.91129  -2
  -5   7   8 1.20669 3.91129   1
   4  -7  -8 43.0892 4.12928  -2
   4  -7  -8 43.0892 4.12928   1
  -4   7   8 41.8097 5.23000  -2
  -4   7   8 41.8097 5.23000   1
   3  -7  -8 280.049 7.17280  -2
   3  -7  -8 280.049 7.17280   1
  -3   7   8 291.266 15.7186  -2
  -3   7   8 291.266 15.7186   1
   2  -7  -8 21.3856 4.22377  -2
   2  -7  -8 21.3856 4.22377   1
  -2   7   8 7.21477 1.95322  -2
  -2   7   8 7.21477 1.95322   1
   1  -7  -8 283.741 11.3051  -2
   1  -7  -8 283.741 11.3051   1
  -1   7   8 269.761 7.33711  -2
  -1   7   8 269.761 7.33711   1
   0  -7  -8 221.633 7.80130  -2
   0  -7  -8 221.633 7.80130   1
   0   7   8 224.305 6.43169  -2
   0   7   8 224.305 6.43169   1
  -1  -7  -8 27.7253 1.21738   1
   1   7   8 36.5940 2.33844  -2
   1   7   8 36.5940 2.33844   1
  -2  -7  -8 26.1691 2.08770  -2
  -2  -7  -8 26.1691 2.08770   1
   2   7   8 23.6766 2.28832  -2
   2   7   8 23.6766 2.28832   1
  -3  -7  -8 21.6272 4.09073  -2
  -3  -7  -8 21.6272 4.09073   1
   3   7   8 12.1423 2.52849  -2
   3   7   8 12.1423 2.52849   1
  -4  -7  -8 73.4234 6.74554  -2
  -4  -7  -8 73.4234 6.74554   1
   4   7   8 50.7638 3.55428  -2
   4   7   8 50.7638 3.55428   1
  -5  -7  -8 10.9873 4.68878  -2
  -5  -7  -8 10.9873 4.68878   1
   5   7   8 20.5193 3.44805  -2
   5   7   8 20.5193 3.44805   1
  -6  -7  -8 95.9735 2.30642   1
   6   7   8 83.9924 2.15593   1
  -7  -7  -8 30.6140 1.50998   1
   7   7   8 30.3022 1.83507   1
  -8  -7  -8 58.1407 2.24603   1
   8   7   8 62.7832 2.74841   1
  -9  -7  -8 3.86132 1.60834   1
   9   7   8 2.17655 1.17803   1
  10  -8  -8 10.0970 1.52947   1
 -10   8   8 12.3692 1.56699   1
   9  -8  -8 7.80731 1.41481   1
  -9   8   8 6.78458 1.29093   1
   8  -8  -8 12.9353 1.07412   1
  -8   8   8 18.6326 1.28725   1
   7  -8  -8 116.571 2.50747   1
  -7   8   8 115.866 3.56597   1
   6  -8  -8 32.9293 1.52320   1
  -6   8   8 54.1630 6.77844  -2
  -6   8   8 54.1630 6.77844   1
   5  -8  -8 21.5493 1.18933   1
  -5   8   8 38.4269 5.61645  -2
  -5   8   8 38.4269 5.61645   1
   4  -8  -8 56.9291 1.72909   1
  -4   8   8 89.6178 5.32183  -2
  -4   8   8 89.6178 5.32183   1
   3  -8  -8 188.150 12.2508  -2
   3  -8  -8 188.150 12.2508   1
  -3   8   8 195.294 8.29202  -2
  -3   8   8 195.294 8.29202   1
   2  -8  -8 86.1080 4.99422  -2
   2  -8  -8 86.1080 4.99422   1
  -2   8   8 80.8478 2.71466  -2
  -2   8   8 80.8478 2.71466   1
   1  -8  -8 181.529 11.6243  -2
   1  -8  -8 181.529 11.6243   1
  -1   8   8 197.524 5.39853  -2
  -1   8   8 197.524 5.39853   1
   0  -8  -8 29.5337 2.76608  -2
   0  -8  -8 29.5337 2.76608   1
   0   8   8 24.9198 2.08815  -2
   0   8   8 24.9198 2.08815   1
  -1  -8  -8 7.98302 3.11862  -2
  -1  -8  -8 7.98302 3.11862   1
   1   8   8 12.4903 1.94045  -2
   1   8   8 12.4903 1.94045   1
  -2  -8  -8 3.22949 3.11845  -2
  -2  -8  -8 3.22949 3.11845   1
   2   8   8 3.64647 2.17172  -2
   2   8   8 3.64647 2.17172   1
  -3  -8  -8 15.8988 1.39626   1
   3   8   8 18.2228 1.87280  -2
   3   8   8 18.2228 1.87280   1
  -4  -8  -8 48.2519 5.50560  -2
  -4  -8  -8 48.2519 5.50560   1
   4   8   8 59.0908 3.21851  -2
   4   8   8 59.0908 3.21851   1
  -5  -8  -8 229.922 14.4229  -2
  -5  -8  -8 229.922 14.4229   1
   5   8   8 211.104 7.78590  -2
   5   8   8 211.104 7.78590   1
  -6  -8  -8 36.6297 5.89600  -2
  -6  -8  -8 36.6297 5.89600   1
   6   8   8 32.6567 6.14825  -2
   6   8   8 32.6567 6.14825   1
  -7  -8  -8 46.2202 2.34226   1
   7   8   8 58.9258 2.26906   1
  -8  -8  -8 0.46840 1.49714   1
   8   8   8 1.51052 1.26093   1
  -9  -8  -8 21.2940 2.32961   1
   9   8   8 29.7397 2.20518   1
  10  -9  -8 1.98569 1.37038   1
 -10   9   8 2.84983 1.26267   1
   9  -9  -8 10.1235 1.39393   1
  -9   9   8 9.31765 1.61419   1
   8  -9  -8 10.6911 1.24321   1
  -8   9   8 8.16753 1.28597   1
   7  -9  -8 -1.0192 0.77368   1
  -7   9   8 -3.6290 4.54807  -2
  -7   9   8 -3.6290 4.54807   1
   6  -9  -8 54.5394 1.93930   1
  -6   9   8 92.9305 6.04104  -2
  -6   9   8 92.9305 6.04104   1
   5  -9  -8 27.3134 5.73611  -2
   5  -9  -8 27.3134 5.73611   1
  -5   9   8 36.5841 4.06475  -2
  -5   9   8 36.5841 4.06475   1
   4  -9  -8 187.756 8.64465  -2
   4  -9  -8 187.756 8.64465   1
  -4   9   8 159.876 10.1893  -2
  -4   9   8 159.876 10.1893   1
   3  -9  -8 7.79578 2.66695  -2
   3  -9  -8 7.79578 2.66695   1
  -3   9   8 8.10615 1.81838  -2
  -3   9   8 8.10615 1.81838   1
   2  -9  -8 44.0087 3.93652  -2
   2  -9  -8 44.0087 3.93652   1
  -2   9   8 45.9790 3.22639  -2
  -2   9   8 45.9790 3.22639   1
   1  -9  -8 66.1948 3.62058  -2
   1  -9  -8 66.1948 3.62058   1
  -1   9   8 65.9149 2.93794  -2
  -1   9   8 65.9149 2.93794   1
   0  -9  -8 87.4123 3.42336  -2
   0  -9  -8 87.4123 3.42336   1
   0   9   8 91.2974 2.80652  -2
   0   9   8 91.2974 2.80652   1
  -1  -9  -8 21.7612 2.19231  -2
  -1  -9  -8 21.7612 2.19231   1
   1   9   8 20.3765 1.38376  -2
   1   9   8 20.3765 1.38376   1
  -2  -9  -8 15.3343 2.25993  -2
  -2  -9  -8 15.3343 2.25993   1
   2   9   8 16.1499 1.49539  -2
   2   9   8 16.1499 1.49539   1
  -3  -9  -8 31.7046 4.41188  -2
  -3  -9  -8 31.7046 4.41188   1
   3   9   8 24.6171 2.53336  -2
   3   9   8 24.6171 2.53336   1
  -4  -9  -8 266.176 6.01527   1
   4   9   8 390.004 10.7276  -2
   4   9   8 390.004 10.7276   1
  -5  -9  -8 90.2152 7.72361  -2
  -5  -9  -8 90.2152 7.72361   1
   5   9   8 84.9909 8.66902  -2
   5   9   8 84.9909 8.66902   1
  -6  -9  -8 137.876 10.1316  -2
  -6  -9  -8 137.876 10.1316   1
   6   9   8 157.418 12.0472  -2
   6   9   8 157.418 12.0472   1
  -7  -9  -8 4.09535 1.65922   1
   7   9   8 11.3417 5.69132  -2
   7   9   8 11.3417 5.69132   1
  -8  -9  -8 12.1055 2.18852   1
   8   9   8 21.6119 2.03020   1
   9 -10  -8 3.88620 1.21591   1
  -9  10   8 1.33632 1.07398   1
   8 -10  -8 5.28321 1.34967   1
  -8  10   8 4.11565 1.21380   1
   7 -10  -8 8.41369 1.33586   1
  -7  10   8 22.8484 5.34541  -2
  -7  10   8 22.8484 5.34541   1
   6 -10  -8 15.0227 5.21205  -2
   6 -10  -8 15.0227 5.21205   1
  -6  10   8 13.7473 3.53257  -2
  -6  10   8 13.7473 3.53257   1
   5 -10  -8 58.1602 6.98741  -2
   5 -10  -8 58.1602 6.98741   1
  -5  10   8 72.0069 5.07111  -2
  -5  10   8 72.0069 5.07111   1
   4 -10  -8 18.3180 2.57702  -2
   4 -10  -8 18.3180 2.57702   1
  -4  10   8 17.7699 2.22060  -2
  -4  10   8 17.7699 2.22060   1
   3 -10  -8 277.327 8.18419  -2
   3 -10  -8 277.327 8.18419   1
  -3  10   8 304.533 8.39264  -2
  -3  10   8 304.533 8.39264   1
   2 -10  -8 25.7374 2.33512  -2
   2 -10  -8 25.7374 2.33512   1
  -2  10   8 21.7054 2.14153  -2
  -2  10   8 21.7054 2.14153   1
   1 -10  -8 34.1737 2.62548  -2
   1 -10  -8 34.1737 2.62548   1
  -1  10   8 28.0551 2.01506  -2
  -1  10   8 28.0551 2.01506   1
   0 -10  -8 68.9516 3.72801  -2
   0 -10  -8 68.9516 3.72801   1
   0  10   8 59.6516 2.03498  -2
   0  10   8 59.6516 2.03498   1
  -1 -10  -8 6.05041 1.60031  -2
  -1 -10  -8 6.05041 1.60031   1
   1  10   8 5.57600 1.36928  -2
   1  10   8 5.57600 1.36928   1
  -2 -10  -8 22.4487 2.16016  -2
  -2 -10  -8 22.4487 2.16016   1
   2  10   8 25.5551 1.69816  -2
   2  10   8 25.5551 1.69816   1
  -3 -10  -8 214.623 12.6968  -2
  -3 -10  -8 214.623 12.6968   1
   3  10   8 204.934 6.17607  -2
   3  10   8 204.934 6.17607   1
  -4 -10  -8 90.3147 7.34425  -2
  -4 -10  -8 90.3147 7.34425   1
   4  10   8 88.2403 4.76364  -2
   4  10   8 88.2403 4.76364   1
  -5 -10  -8 52.1912 2.72994   1
   5  10   8 68.9100 4.42975  -2
   5  10   8 68.9100 4.42975   1
  -6 -10  -8 5.74783 1.66282   1
   6  10   8 5.18694 3.44295  -2
   6  10   8 5.18694 3.44295   1
  -7 -10  -8 6.00837 1.92358   1
   7  10   8 4.31516 1.40836   1
  -8 -10  -8 11.3514 2.23540   1
   8  10   8 16.5054 1.70996   1
   9 -11  -8 3.07908 2.76841   1
  -9  11   8 -0.2251 1.41269   1
   8 -11  -8 2.20942 1.53484   1
  -8  11   8 -7.8940 4.51953  -2
  -8  11   8 -7.8940 4.51953   1
   7 -11  -8 4.73332 1.56793   1
  -7  11   8 8.59180 3.72161  -2
  -7  11   8 8.59180 3.72161   1
   6 -11  -8 26.5477 2.35867   1
  -6  11   8 38.5480 4.23944  -2
  -6  11   8 38.5480 4.23944   1
   5 -11  -8 5.75718 2.81941  -2
   5 -11  -8 5.75718 2.81941   1
  -5  11   8 10.6118 2.58780  -2
  -5  11   8 10.6118 2.58780   1
   4 -11  -8 157.816 5.61269  -2
   4 -11  -8 157.816 5.61269   1
  -4  11   8 158.711 5.42484  -2
  -4  11   8 158.711 5.42484   1
   3 -11  -8 5.11264 2.00964  -2
   3 -11  -8 5.11264 2.00964   1
  -3  11   8 8.05210 1.44785  -2
  -3  11   8 8.05210 1.44785   1
   2 -11  -8 54.1552 2.94473  -2
   2 -11  -8 54.1552 2.94473   1
  -2  11   8 52.2894 2.67321  -2
  -2  11   8 52.2894 2.67321   1
   1 -11  -8 22.5754 1.68339  -2
   1 -11  -8 22.5754 1.68339   1
  -1  11   8 17.0328 1.90880  -2
  -1  11   8 17.0328 1.90880   1
   0 -11  -8 -0.2849 2.15922  -2
   0 -11  -8 -0.2849 2.15922   1
   0  11   8 3.13059 1.02474  -2
   0  11   8 3.13059 1.02474   1
  -1 -11  -8 34.4810 3.61676  -2
  -1 -11  -8 34.4810 3.61676   1
   1  11   8 33.3349 1.55399  -2
   1  11   8 33.3349 1.55399   1
  -2 -11  -8 99.1326 5.29206  -2
  -2 -11  -8 99.1326 5.29206   1
   2  11   8 98.7069 3.66070  -2
   2  11   8 98.7069 3.66070   1
  -3 -11  -8 86.3521 6.56265  -2
  -3 -11  -8 86.3521 6.56265   1
   3  11   8 77.6002 3.22028  -2
   3  11   8 77.6002 3.22028   1
  -4 -11  -8 67.9455 8.72986  -2
  -4 -11  -8 67.9455 8.72986   1
   4  11   8 64.2896 2.65139  -2
   4  11   8 64.2896 2.65139   1
  -5 -11  -8 21.2526 2.11460   1
   5  11   8 35.1281 3.59975  -2
   5  11   8 35.1281 3.59975   1
  -6 -11  -8 13.2602 2.05821   1
   6  11   8 15.3438 3.89829  -2
   6  11   8 15.3438 3.89829   1
  -7 -11  -8 8.49764 2.15059   1
   7  11   8 26.8618 6.42475  -2
   7  11   8 26.8618 6.42475   1
   8 -12  -8 2.73486 1.93091   1
  -8  12   8 8.61556 3.85641  -2
  -8  12   8 8.61556 3.85641   1
   7 -12  -8 5.83384 1.92357   1
  -7  12   8 0.74017 3.59800  -2
  -7  12   8 0.74017 3.59800   1
   6 -12  -8 1.17347 1.58654   1
  -6  12   8 5.04859 2.50961  -2
  -6  12   8 5.04859 2.50961   1
   5 -12  -8 79.9268 8.51949  -2
   5 -12  -8 79.9268 8.51949   1
  -5  12   8 74.0322 3.53653  -2
  -5  12   8 74.0322 3.53653   1
   4 -12  -8 10.2622 2.72903  -2
   4 -12  -8 10.2622 2.72903   1
  -4  12   8 12.5554 2.08235  -2
  -4  12   8 12.5554 2.08235   1
   3 -12  -8 205.198 7.83571  -2
   3 -12  -8 205.198 7.83571   1
  -3  12   8 208.313 6.58758  -2
  -3  12   8 208.313 6.58758   1
   2 -12  -8 -0.0606 2.45304  -2
   2 -12  -8 -0.0606 2.45304   1
  -2  12   8 2.53726 1.42915  -2
  -2  12   8 2.53726 1.42915   1
   1 -12  -8 5.56234 2.40909  -2
   1 -12  -8 5.56234 2.40909   1
  -1  12   8 5.06990 1.13832  -2
  -1  12   8 5.06990 1.13832   1
   0 -12  -8 18.2438 2.65906  -2
   0 -12  -8 18.2438 2.65906   1
   0  12   8 14.6257 1.77356  -2
   0  12   8 14.6257 1.77356   1
  -1 -12  -8 17.6488 3.19598  -2
  -1 -12  -8 17.6488 3.19598   1
   1  12   8 17.7628 2.00328  -2
   1  12   8 17.7628 2.00328   1
  -2 -12  -8 133.555 8.11823  -2
  -2 -12  -8 133.555 8.11823   1
   2  12   8 140.111 5.96175  -2
   2  12   8 140.111 5.96175   1
  -3 -12  -8 101.566 7.29386  -2
  -3 -12  -8 101.566 7.29386   1
   3  12   8 102.360 5.01233  -2
   3  12   8 102.360 5.01233   1
  -4 -12  -8 28.2570 4.87804  -2
  -4 -12  -8 28.2570 4.87804   1
   4  12   8 18.1996 2.39009  -2
   4  12   8 18.1996 2.39009   1
  -5 -12  -8 51.1222 8.36514  -2
  -5 -12  -8 51.1222 8.36514   1
   5  12   8 44.5989 3.80893  -2
   5  12   8 44.5989 3.80893   1
  -6 -12  -8 0.16458 1.58897   1
   6  12   8 3.19173 3.49233  -2
   6  12   8 3.19173 3.49233   1
   6 -13  -8 30.9963 3.99651   1
  -6  13   8 36.8178 3.82972  -2
  -6  13   8 36.8178 3.82972   1
   5 -13  -8 30.5214 5.61635   1
  -5  13   8 55.5743 3.61194  -2
  -5  13   8 55.5743 3.61194   1
   4 -13  -8 65.8476 5.32017  -2
   4 -13  -8 65.8476 5.32017   1
  -4  13   8 61.1974 3.33843  -2
  -4  13   8 61.1974 3.33843   1
   3 -13  -8 34.6531 4.36457  -2
   3 -13  -8 34.6531 4.36457   1
  -3  13   8 36.8238 2.09378  -2
  -3  13   8 36.8238 2.09378   1
   2 -13  -8 162.625 8.36455  -2
   2 -13  -8 162.625 8.36455   1
  -2  13   8 163.766 5.54126  -2
  -2  13   8 163.766 5.54126   1
   1 -13  -8 11.4895 3.11366  -2
   1 -13  -8 11.4895 3.11366   1
  -1  13   8 7.59574 2.54279  -2
  -1  13   8 7.59574 2.54279   1
   0 -13  -8 5.06897 2.73677  -2
   0 -13  -8 5.06897 2.73677   1
   0  13   8 6.19251 2.17922  -2
   0  13   8 6.19251 2.17922   1
  -1 -13  -8 17.5525 3.46767  -2
  -1 -13  -8 17.5525 3.46767   1
   1  13   8 15.5107 2.14707  -2
   1  13   8 15.5107 2.14707   1
  -2 -13  -8 22.7313 7.20071  -2
  -2 -13  -8 22.7313 7.20071   1
   2  13   8 22.3174 2.59269  -2
   2  13   8 22.3174 2.59269   1
  -3 -13  -8 22.3241 7.23985  -2
  -3 -13  -8 22.3241 7.23985   1
   3  13   8 19.0601 2.53235  -2
   3  13   8 19.0601 2.53235   1
  -4 -13  -8 122.036 12.0651  -2
  -4 -13  -8 122.036 12.0651   1
   4  13   8 109.503 7.07674  -2
   4  13   8 109.503 7.07674   1
  -5 -13  -8 6.37134 6.76823  -2
  -5 -13  -8 6.37134 6.76823   1
   5  13   8 5.25694 4.86682  -2
   5  13   8 5.25694 4.86682   1
   5 -14  -8 43.8751 7.28127  -2
   5 -14  -8 43.8751 7.28127   1
  -5  14   8 29.7666 4.98220  -2
  -5  14   8 29.7666 4.98220   1
   4 -14  -8 15.5556 5.93326  -2
   4 -14  -8 15.5556 5.93326   1
  -4  14   8 7.19474 2.92370  -2
  -4  14   8 7.19474 2.92370   1
   3 -14  -8 133.719 10.2815  -2
   3 -14  -8 133.719 10.2815   1
  -3  14   8 128.253 5.57769  -2
  -3  14   8 128.253 5.57769   1
   2 -14  -8 42.7235 4.47587  -2
   2 -14  -8 42.7235 4.47587   1
  -2  14   8 53.2218 4.78935  -2
  -2  14   8 53.2218 4.78935   1
   1 -14  -8 3.96509 3.37525  -2
   1 -14  -8 3.96509 3.37525   1
  -1  14   8 9.04076 2.61350  -2
  -1  14   8 9.04076 2.61350   1
   0 -14  -8 20.6678 3.93888  -2
   0 -14  -8 20.6678 3.93888   1
   0  14   8 27.1683 2.63864  -2
   0  14   8 27.1683 2.63864   1
  -1 -14  -8 23.9693 5.91005  -2
  -1 -14  -8 23.9693 5.91005   1
   1  14   8 16.5659 2.99904  -2
   1  14   8 16.5659 2.99904   1
  -2 -14  -8 4.31250 5.82227   1
   2  14   8 0.99353 2.17872  -2
   2  14   8 0.99353 2.17872   1
  -3 -14  -8 26.8190 7.63924  -2
  -3 -14  -8 26.8190 7.63924   1
   3  14   8 36.1626 2.88264  -2
   3  14   8 36.1626 2.88264   1
   2 -15  -8 31.9907 4.31729  -2
   2 -15  -8 31.9907 4.31729   1
  -2  15   8 35.0993 3.39493  -2
  -2  15   8 35.0993 3.39493   1
   1 -15  -8 27.0591 4.80520  -2
   1 -15  -8 27.0591 4.80520   1
  -1  15   8 29.1740 3.19740  -2
  -1  15   8 29.1740 3.19740   1
   0 -15  -8 32.2519 4.86463  -2
   0 -15  -8 32.2519 4.86463   1
   0  15   8 36.8960 2.77382  -2
   0  15   8 36.8960 2.77382   1
 -12   0   9 0.98459 1.05998   1
 -11   0   9 4.17616 1.13170   1
 -10   0   9 40.7942 2.05715   1
  -9   0   9 8.95378 1.18208   1
  -8   0   9 -1.4477 0.85061   1
  -7   0   9 87.8585 2.75501   1
  -6   0   9 99.7823 2.86655   1
  -5   0   9 78.6345 2.41334   1
  -4   0   9 273.619 5.76173   1
  -3   0   9 50.7739 1.61058   1
  -2   0   9 133.800 2.65070   1
  -1   0   9 -2.0244 0.53269   1
   0   0   9 1.65159 0.61173   1
   1   0   9 486.232 8.36898   1
   2   0   9 61.0557 1.65291   1
   3   0   9 8.03251 0.77311   1
   4   0   9 3.83417 0.79625   1
   5   0   9 9.79170 1.20758   1
   6   0   9 -0.5136 1.04406   1
   7   0   9 0.34663 1.06609   1
   8   0   9 68.3195 3.17478   1
   9   0   9 10.8340 1.48045   1
  10   0   9 26.3567 1.96935   1
  12  -1  -9 20.5669 1.71284   1
 -12   1   9 20.4000 1.69452   1
  11  -1  -9 14.2880 1.43522   1
 -11   1   9 15.4834 1.48798   1
  10  -1  -9 10.9923 1.26268   1
 -10   1   9 9.88015 1.21743   1
   9  -1  -9 14.8933 1.40018   1
  -9   1   9 14.8463 1.52097   1
   8  -1  -9 33.5790 1.73458   1
  -8   1   9 33.7716 2.08776   1
   7  -1  -9 77.4422 2.54323   1
  -7   1   9 66.6898 2.43887   1
   6  -1  -9 29.6007 1.67783   1
  -6   1   9 31.2436 1.72095   1
   5  -1  -9 250.693 5.45536   1
  -5   1   9 260.503 5.61566   1
   4  -1  -9 44.4868 1.78666   1
  -4   1   9 45.6670 1.77054   1
   3  -1  -9 400.742 7.87964   1
  -3   1   9 406.737 7.48871   1
   2  -1  -9 93.7177 2.14286   1
  -2   1   9 89.4226 2.09337   1
   1  -1  -9 221.594 3.76182   1
  -1   1   9 210.982 3.73897   1
   0  -1  -9 176.700 3.36652   1
   0   1   9 189.849 3.86890   1
  -1  -1  -9 0.58671 0.65909   1
   1   1   9 0.91701 0.69847   1
  -2  -1  -9 113.635 2.43648   1
   2   1   9 116.961 2.41240   1
  -3  -1  -9 37.6357 1.63258   1
   3   1   9 35.0376 1.43866   1
  -4  -1  -9 58.4839 1.86374   1
   4   1   9 63.8261 1.91739   1
  -5  -1  -9 24.1034 1.59624   1
   5   1   9 26.3341 1.54889   1
  -6  -1  -9 36.4821 2.20824   1
   6   1   9 42.4823 2.10142   1
  -7  -1  -9 3.00380 1.11256   1
   7   1   9 -0.0365 1.03130   1
  -8  -1  -9 10.6387 1.50684   1
   8   1   9 12.9817 1.58328   1
  -9  -1  -9 41.8078 2.19694   1
   9   1   9 36.3470 2.27041   1
 -10  -1  -9 4.07445 1.31241   1
  10   1   9 3.62607 1.40972   1
  12  -2  -9 5.78889 1.24529   1
 -12   2   9 6.67000 1.27112   1
  11  -2  -9 7.99555 1.33586   1
 -11   2   9 4.83398 1.17747   1
  10  -2  -9 36.0134 1.99853   1
 -10   2   9 32.6011 1.86877   1
   9  -2  -9 1.14970 0.91153   1
  -9   2   9 -0.0525 0.86954   1
   8  -2  -9 -0.1164 0.83376   1
  -8   2   9 -0.1707 0.91696   1
   7  -2  -9 8.20892 1.08639   1
  -7   2   9 8.25667 1.15248   1
   6  -2  -9 171.929 4.17296   1
  -6   2   9 166.730 4.08456   1
   5  -2  -9 109.957 2.97824   1
  -5   2   9 115.646 2.85258   1
   4  -2  -9 294.907 5.14524   1
  -4   2   9 309.003 5.96497   1
   3  -2  -9 29.4511 1.26990   1
  -3   2   9 27.7806 1.27539   1
   2  -2  -9 303.040 5.08067   1
  -2   2   9 291.599 4.98594   1
   1  -2  -9 38.3269 1.29723   1
  -1   2   9 28.5470 1.28271   1
   0  -2  -9 102.826 2.10830   1
   0   2   9 88.7305 2.02874   1
  -1  -2  -9 46.3711 1.51934   1
   1   2   9 44.1869 1.53229   1
  -2  -2  -9 48.4513 1.55887   1
   2   2   9 45.2995 1.59538   1
  -3  -2  -9 40.5508 1.58849   1
   3   2   9 28.5843 1.33176   1
  -4  -2  -9 159.489 3.41120   1
   4   2   9 164.200 3.28723   1
  -5  -2  -9 140.756 3.66239   1
   5   2   9 143.394 3.26173   1
  -6  -2  -9 92.4691 2.99854   1
   6   2   9 89.3140 2.83421   1
  -7  -2  -9 21.7874 1.83163   1
   7   2   9 27.7779 1.79401   1
  -8  -2  -9 6.98982 1.36311   1
   8   2   9 11.7124 1.45813   1
  -9  -2  -9 25.1197 1.83593   1
   9   2   9 31.8963 2.16723   1
 -10  -2  -9 15.6272 1.69416   1
  10   2   9 9.86615 1.72385   1
  12  -3  -9 28.4427 2.02136   1
 -12   3   9 30.6757 2.31045   1
  11  -3  -9 12.6718 1.39288   1
 -11   3   9 12.0642 1.87671   1
  10  -3  -9 70.1498 2.58029   1
 -10   3   9 59.1748 2.60425   1
   9  -3  -9 25.9779 1.66893   1
  -9   3   9 18.8218 1.57368   1
   8  -3  -9 50.4664 2.26612   1
  -8   3   9 59.6806 2.42937   1
   7  -3  -9 5.56928 1.01255   1
  -7   3   9 8.55345 1.16138   1
   6  -3  -9 46.9619 1.93214   1
  -6   3   9 49.6284 1.98568   1
   5  -3  -9 118.517 2.76228   1
  -5   3   9 113.837 2.91527   1
   4  -3  -9 -0.5977 0.57947   1
  -4   3   9 0.64868 0.63524   1
   3  -3  -9 366.284 6.08363   1
  -3   3   9 367.615 6.46277   1
   2  -3  -9 63.1503 1.59676   1
  -2   3   9 66.6818 1.64116   1
   1  -3  -9 167.394 3.01241   1
  -1   3   9 166.489 3.31532   1
   0  -3  -9 64.7786 1.52854   1
   0   3   9 71.7236 1.71821   1
  -1  -3  -9 113.778 2.35368   1
   1   3   9 111.083 2.48275   1
  -2  -3  -9 4.25287 0.80806   1
   2   3   9 1.76465 0.57585   1
  -3  -3  -9 90.9671 2.15637   1
   3   3   9 86.4275 2.00218   1
  -4  -3  -9 85.6373 2.34739   1
   4   3   9 75.2030 2.01452   1
  -5  -3  -9 76.9178 2.43494   1
   5   3   9 70.6411 2.15712   1
  -6  -3  -9 9.67972 1.32610   1
   6   3   9 13.9345 1.36464   1
  -7  -3  -9 45.8093 2.27147   1
   7   3   9 51.1671 2.30040   1
  -8  -3  -9 27.9296 1.82140   1
   8   3   9 25.5468 2.22731   1
  -9  -3  -9 32.0542 2.03386   1
   9   3   9 22.2240 1.89366   1
 -10  -3  -9 5.17686 1.46113   1
  10   3   9 4.63290 1.53120   1
  12  -4  -9 7.09659 1.43891   1
 -12   4   9 5.06364 1.70401   1
  11  -4  -9 29.8059 1.84038   1
 -11   4   9 21.8664 1.71955   1
  10  -4  -9 13.4065 1.38367   1
 -10   4   9 15.7217 1.54265   1
   9  -4  -9 36.2794 1.90324   1
  -9   4   9 37.8604 2.07441   1
   8  -4  -9 86.6570 2.64141   1
  -8   4   9 85.0845 2.85351   1
   7  -4  -9 8.58925 1.06730   1
  -7   4   9 4.54414 0.95389   1
   6  -4  -9 18.3647 1.18892   1
  -6   4   9 19.8258 1.37446   1
   5  -4  -9 33.3842 1.50042   1
  -5   4   9 33.5112 1.54095   1
   4  -4  -9 82.1425 1.89005   1
  -4   4   9 95.3650 2.42906   1
   3  -4  -9 37.2722 1.23722   1
  -3   4   9 36.8695 1.36477   1
   2  -4  -9 134.825 2.52941   1
  -2   4   9 143.764 2.93458   1
   1  -4  -9 120.634 2.29047   1
  -1   4   9 117.627 2.51944   1
   0  -4  -9 120.939 2.28255   1
   0   4   9 118.838 2.68064   1
  -1  -4  -9 -0.7590 1.67731  -2
  -1  -4  -9 -0.7590 1.67731   1
   1   4   9 0.14696 0.50425   1
  -2  -4  -9 268.706 15.0574  -2
  -2  -4  -9 268.706 15.0574   1
   2   4   9 164.345 2.94805   1
  -3  -4  -9 79.5829 6.50260  -2
  -3  -4  -9 79.5829 6.50260   1
   3   4   9 41.7376 1.44346   1
  -4  -4  -9 86.3000 2.29525   1
   4   4   9 84.9704 2.03687   1
  -5  -4  -9 60.7032 2.18565   1
   5   4   9 60.8417 2.02409   1
  -6  -4  -9 66.1937 2.55438   1
   6   4   9 57.2379 2.33801   1
  -7  -4  -9 20.9368 1.61335   1
   7   4   9 16.4830 1.59736   1
  -8  -4  -9 21.5778 1.68481   1
   8   4   9 16.7045 1.70317   1
  -9  -4  -9 29.8339 1.94122   1
   9   4   9 33.9200 2.26246   1
 -10  -4  -9 31.5164 2.19782   1
  10   4   9 28.8546 2.26222   1
  11  -5  -9 24.8423 1.77540   1
 -11   5   9 24.5805 2.23780   1
  10  -5  -9 27.4645 1.71850   1
 -10   5   9 23.7383 1.77045   1
   9  -5  -9 79.1011 2.96034   1
  -9   5   9 80.0072 2.75713   1
   8  -5  -9 10.8198 1.18408   1
  -8   5   9 15.1274 1.32138   1
   7  -5  -9 118.159 3.11396   1
  -7   5   9 117.443 3.78334   1
   6  -5  -9 17.0457 1.15679   1
  -6   5   9 11.4097 1.08337   1
   5  -5  -9 39.2393 1.35117   1
  -5   5   9 34.1263 1.50015   1
   4  -5  -9 35.8050 1.20381   1
  -4   5   9 34.0987 1.43442   1
   3  -5  -9 42.2162 1.18953   1
  -3   5   9 45.8849 1.62463   1
   2  -5  -9 -0.2056 3.44817  -2
   2  -5  -9 -0.2056 3.44817   1
  -2   5   9 -0.9683 0.54884   1
   1  -5  -9 271.491 14.9259  -2
   1  -5  -9 271.491 14.9259   1
   1  -5  -9 311.608 16.3877  -2
   1  -5  -9 311.608 16.3877  -2
   1  -5  -9 311.608 16.3877   1
  -1   5   9 220.211 12.8512  -2
  -1   5   9 220.211 12.8512   1
   0  -5  -9 23.3763 1.58916  -2
   0  -5  -9 23.3763 1.58916   1
   0   5   9 22.4820 1.08807   1
  -1  -5  -9 272.844 9.71026  -2
  -1  -5  -9 272.844 9.71026   1
   1   5   9 171.794 3.19236   1
  -2  -5  -9 93.6808 1.97220   1
   2   5   9 147.845 9.78417  -2
   2   5   9 147.845 9.78417   1
  -3  -5  -9 89.6047 6.55431  -2
  -3  -5  -9 89.6047 6.55431   1
   3   5   9 55.3897 1.45896   1
  -4  -5  -9 0.30359 0.57226   1
   4   5   9 2.03738 0.69674   1
  -5  -5  -9 80.1941 2.27457   1
   5   5   9 82.7149 2.14981   1
  -6  -5  -9 74.3435 2.51939   1
   6   5   9 80.5181 2.39199   1
  -7  -5  -9 26.0350 1.69457   1
   7   5   9 28.0947 1.90325   1
  -8  -5  -9 26.6657 1.78530   1
   8   5   9 23.8736 1.85733   1
  -9  -5  -9 50.5853 2.42333   1
   9   5   9 34.3611 2.49128   1
 -10  -5  -9 12.8396 1.58994   1
  10   5   9 13.2981 1.78689   1
  11  -6  -9 40.3639 2.69701   1
 -11   6   9 47.0215 2.44033   1
  10  -6  -9 20.6004 1.44401   1
 -10   6   9 17.5446 1.56541   1
   9  -6  -9 25.4098 1.70096   1
  -9   6   9 24.9420 1.70810   1
   8  -6  -9 73.6419 2.43510   1
  -8   6   9 67.5460 2.42144   1
   7  -6  -9 6.62220 0.94534   1
  -7   6   9 2.74328 0.87028   1
   6  -6  -9 23.6900 1.36276   1
  -6   6   9 18.3992 1.21872   1
   5  -6  -9 51.5007 1.74396   1
  -5   6   9 50.6172 1.72277   1
   4  -6  -9 23.7191 0.95943   1
  -4   6   9 25.6746 1.44063   1
   3  -6  -9 51.7574 4.68029  -2
   3  -6  -9 51.7574 4.68029   1
  -3   6   9 38.2714 1.61291   1
   2  -6  -9 70.2428 4.07299  -2
   2  -6  -9 70.2428 4.07299   1
  -2   6   9 87.6806 7.18767  -2
  -2   6   9 87.6806 7.18767   1
   1  -6  -9 117.648 5.52548  -2
   1  -6  -9 117.648 5.52548   1
  -1   6   9 113.346 5.85796  -2
  -1   6   9 113.346 5.85796   1
   0  -6  -9 189.644 10.4705  -2
   0  -6  -9 189.644 10.4705   1
   0   6   9 183.493 11.2358  -2
   0   6   9 183.493 11.2358   1
  -1  -6  -9 89.8248 5.90175  -2
  -1  -6  -9 89.8248 5.90175   1
   1   6   9 71.9122 4.50988  -2
   1   6   9 71.9122 4.50988   1
  -2  -6  -9 41.5746 3.73627  -2
  -2  -6  -9 41.5746 3.73627   1
   2   6   9 37.3819 3.42108  -2
   2   6   9 37.3819 3.42108   1
  -3  -6  -9 95.0173 2.13507   1
   3   6   9 98.9221 1.98955   1
  -4  -6  -9 81.8647 1.97642   1
   4   6   9 92.8471 2.46274   1
  -5  -6  -9 81.4395 1.98424   1
   5   6   9 93.4433 2.28514   1
  -6  -6  -9 45.2173 1.75712   1
   6   6   9 50.3081 1.79132   1
  -7  -6  -9 38.4473 1.94837   1
   7   6   9 39.6087 2.08234   1
  -8  -6  -9 34.2287 1.90464   1
   8   6   9 36.4721 2.12124   1
  -9  -6  -9 2.51382 1.13704   1
   9   6   9 3.13493 1.19937   1
  11  -7  -9 2.59935 1.36864   1
 -11   7   9 2.33535 1.24469   1
  10  -7  -9 33.5920 2.13832   1
 -10   7   9 36.6472 2.47829   1
   9  -7  -9 25.7101 1.52289   1
  -9   7   9 25.2624 1.64889   1
   8  -7  -9 11.0707 1.16996   1
  -8   7   9 12.5968 1.19463   1
   7  -7  -9 19.8598 1.26229   1
  -7   7   9 20.2299 1.68499   1
   6  -7  -9 84.8598 1.93409   1
  -6   7   9 77.2510 2.56549   1
   5  -7  -9 6.36068 0.94311   1
  -5   7   9 2.99990 0.96299   1
   4  -7  -9 4.88360 0.70810   1
  -4   7   9 10.2899 4.11602  -2
  -4   7   9 10.2899 4.11602   1
   3  -7  -9 18.4811 1.07467   1
  -3   7   9 22.6581 1.29622   1
   2  -7  -9 209.246 12.1362  -2
   2  -7  -9 209.246 12.1362   1
  -2   7   9 207.545 7.13453  -2
  -2   7   9 207.545 7.13453   1
   1  -7  -9 42.2910 1.06365   1
  -1   7   9 46.5057 5.49225  -2
  -1   7   9 46.5057 5.49225   1
   0  -7  -9 77.7318 1.58735   1
   0   7   9 109.387 5.84479  -2
   0   7   9 109.387 5.84479   1
  -1  -7  -9 100.388 2.25184   1
   1   7   9 150.061 9.99928  -2
   1   7   9 150.061 9.99928   1
  -2  -7  -9 115.980 8.55172  -2
  -2  -7  -9 115.980 8.55172   1
   2   7   9 107.025 5.76127  -2
   2   7   9 107.025 5.76127   1
  -3  -7  -9 118.004 2.56914   1
   3   7   9 170.297 11.0695  -2
   3   7   9 170.297 11.0695   1
  -4  -7  -9 100.228 2.26861   1
   4   7   9 153.271 7.54976  -2
   4   7   9 153.271 7.54976   1
  -5  -7  -9 10.4767 0.78713   1
   5   7   9 26.9312 5.63458  -2
   5   7   9 26.9312 5.63458   1
  -6  -7  -9 28.8193 1.42092   1
   6   7   9 28.1851 1.46573   1
  -7  -7  -9 33.4073 1.62801   1
   7   7   9 39.8619 2.02832   1
  -8  -7  -9 3.59744 1.47413   1
   8   7   9 2.79661 1.44753   1
  -9  -7  -9 22.1813 2.53780   1
   9   7   9 14.6233 1.98590   1
  10  -8  -9 1.89721 1.33551   1
 -10   8   9 1.56094 1.23834   1
   9  -8  -9 17.8044 1.97167   1
  -9   8   9 23.3154 1.96152   1
   8  -8  -9 5.19900 0.95766   1
  -8   8   9 3.01572 1.18953   1
   7  -8  -9 13.1050 0.86843   1
  -7   8   9 6.06043 1.17698   1
   6  -8  -9 21.1282 1.34081   1
  -6   8   9 26.7587 1.63959   1
   5  -8  -9 40.8991 1.50991   1
  -5   8   9 54.4522 6.36748  -2
  -5   8   9 54.4522 6.36748   1
   4  -8  -9 50.1366 1.42534   1
  -4   8   9 87.0016 7.18210  -2
  -4   8   9 87.0016 7.18210   1
   3  -8  -9 9.11116 0.67189   1
  -3   8   9 9.53252 1.01805   1
   2  -8  -9 62.6401 5.83272  -2
   2  -8  -9 62.6401 5.83272   1
  -2   8   9 45.9094 3.64599  -2
  -2   8   9 45.9094 3.64599   1
   1  -8  -9 248.347 10.3899  -2
   1  -8  -9 248.347 10.3899   1
  -1   8   9 244.113 10.3636  -2
  -1   8   9 244.113 10.3636   1
   0  -8  -9 23.4910 2.74671  -2
   0  -8  -9 23.4910 2.74671   1
   0   8   9 20.2244 3.50894  -2
   0   8   9 20.2244 3.50894   1
  -1  -8  -9 29.7050 4.29452  -2
  -1  -8  -9 29.7050 4.29452   1
   1   8   9 21.7475 3.44089  -2
   1   8   9 21.7475 3.44089   1
  -2  -8  -9 126.117 8.89706  -2
  -2  -8  -9 126.117 8.89706   1
   2   8   9 77.2759 2.24234   1
  -3  -8  -9 156.070 10.6144  -2
  -3  -8  -9 156.070 10.6144   1
   3   8   9 146.960 5.05819  -2
   3   8   9 146.960 5.05819   1
  -4  -8  -9 7.84876 4.13844  -2
  -4  -8  -9 7.84876 4.13844   1
   4   8   9 16.3897 3.09196  -2
   4   8   9 16.3897 3.09196   1
  -5  -8  -9 187.073 12.4777  -2
  -5  -8  -9 187.073 12.4777   1
   5   8   9 187.468 13.1037  -2
   5   8   9 187.468 13.1037   1
  -6  -8  -9 0.70422 1.15669   1
   6   8   9 0.33613 4.74961  -2
   6   8   9 0.33613 4.74961   1
  -7  -8  -9 3.50871 1.39334   1
   7   8   9 1.18085 1.14153   1
  -8  -8  -9 14.7923 2.10637   1
   8   8   9 20.3540 2.13693   1
   9  -9  -9 3.05622 1.07789   1
  -9   9   9 1.77571 1.12129   1
   8  -9  -9 32.4147 1.82973   1
  -8   9   9 26.1908 1.97195   1
   7  -9  -9 22.5322 1.65833   1
  -7   9   9 30.9135 2.03816   1
   6  -9  -9 41.7275 1.94453   1
  -6   9   9 37.8012 2.10513   1
   5  -9  -9 81.2245 2.39360   1
  -5   9   9 126.131 9.56715  -2
  -5   9   9 126.131 9.56715   1
   4  -9  -9 7.63960 4.53574  -2
   4  -9  -9 7.63960 4.53574   1
  -4   9   9 8.38709 3.86679  -2
  -4   9   9 8.38709 3.86679   1
   3  -9  -9 198.115 7.35148  -2
   3  -9  -9 198.115 7.35148   1
  -3   9   9 121.234 2.90001   1
   2  -9  -9 72.8641 4.83785  -2
   2  -9  -9 72.8641 4.83785   1
  -2   9   9 64.6821 3.53360  -2
  -2   9   9 64.6821 3.53360   1
   1  -9  -9 130.817 6.54614  -2
   1  -9  -9 130.817 6.54614   1
  -1   9   9 125.535 5.32925  -2
  -1   9   9 125.535 5.32925   1
   0  -9  -9 32.7481 4.07158  -2
   0  -9  -9 32.7481 4.07158   1
   0   9   9 52.0425 3.35923  -2
   0   9   9 52.0425 3.35923   1
  -1  -9  -9 63.0814 5.65253  -2
  -1  -9  -9 63.0814 5.65253   1
   1   9   9 55.8039 4.45598  -2
   1   9   9 55.8039 4.45598   1
  -2  -9  -9 44.3246 1.98296   1
   2   9   9 79.2274 5.28270  -2
   2   9   9 79.2274 5.28270   1
  -3  -9  -9 17.4408 4.24391  -2
  -3  -9  -9 17.4408 4.24391   1
   3   9   9 12.9100 2.32745  -2
   3   9   9 12.9100 2.32745   1
  -4  -9  -9 90.5316 7.71615  -2
  -4  -9  -9 90.5316 7.71615   1
   4   9   9 96.3399 6.52197  -2
   4   9   9 96.3399 6.52197   1
  -5  -9  -9 1.24868 4.23514  -2
  -5  -9  -9 1.24868 4.23514   1
   5   9   9 1.77494 3.51635  -2
   5   9   9 1.77494 3.51635   1
  -6  -9  -9 17.5188 2.09319   1
   6   9   9 37.1818 6.95083  -2
   6   9   9 37.1818 6.95083   1
  -7  -9  -9 4.52349 1.79101   1
   7   9   9 5.38936 1.64926   1
  -8  -9  -9 20.0888 2.54402   1
   8   9   9 12.7814 1.70445   1
   9 -10  -9 23.1917 2.18484   1
  -9  10   9 18.5493 1.78900   1
   8 -10  -9 5.21689 1.88702   1
  -8  10   9 2.83478 1.14542   1
   7 -10  -9 46.0765 2.88198   1
  -7  10   9 50.8632 2.53499   1
   6 -10  -9 73.9333 7.74039  -2
   6 -10  -9 73.9333 7.74039   1
  -6  10   9 76.2658 7.49858  -2
  -6  10   9 76.2658 7.49858   1
   5 -10  -9 53.6877 6.88079  -2
   5 -10  -9 53.6877 6.88079   1
  -5  10   9 48.8190 4.61494  -2
  -5  10   9 48.8190 4.61494   1
   4 -10  -9 84.9360 4.53000  -2
   4 -10  -9 84.9360 4.53000   1
  -4  10   9 78.7688 5.24087  -2
  -4  10   9 78.7688 5.24087   1
   3 -10  -9 20.7624 2.64132  -2
   3 -10  -9 20.7624 2.64132   1
  -3  10   9 19.5001 2.79595  -2
  -3  10   9 19.5001 2.79595   1
   2 -10  -9 51.5079 3.43960  -2
   2 -10  -9 51.5079 3.43960   1
  -2  10   9 56.2475 4.25693  -2
  -2  10   9 56.2475 4.25693   1
   1 -10  -9 4.42802 1.65944  -2
   1 -10  -9 4.42802 1.65944   1
  -1  10   9 4.52856 1.80383  -2
  -1  10   9 4.52856 1.80383   1
   0 -10  -9 44.9805 2.36623  -2
   0 -10  -9 44.9805 2.36623   1
   0  10   9 36.1662 4.06105  -2
   0  10   9 36.1662 4.06105   1
  -1 -10  -9 143.587 7.46894  -2
  -1 -10  -9 143.587 7.46894   1
   1  10   9 140.045 4.45957  -2
   1  10   9 140.045 4.45957   1
  -2 -10  -9 35.2592 4.64318  -2
  -2 -10  -9 35.2592 4.64318   1
   2  10   9 29.5331 2.64360  -2
   2  10   9 29.5331 2.64360   1
  -3 -10  -9 84.5170 7.13372  -2
  -3 -10  -9 84.5170 7.13372   1
   3  10   9 80.5130 3.81339  -2
   3  10   9 80.5130 3.81339   1
  -4 -10  -9 22.4302 1.91219   1
   4  10   9 30.8487 3.39261  -2
   4  10   9 30.8487 3.39261   1
  -5 -10  -9 5.79067 1.63352   1
   5  10   9 4.06660 5.35948  -2
   5  10   9 4.06660 5.35948   1
  -6 -10  -9 3.82925 1.97406   1
   6  10   9 6.93316 1.36341   1
  -7 -10  -9 2.42521 1.63756   1
   7  10   9 7.32768 5.61730  -2
   7  10   9 7.32768 5.61730   1
   8 -11  -9 24.9290 2.75932   1
  -8  11   9 25.2750 1.89700   1
   7 -11  -9 1.08205 1.51585   1
  -7  11   9 2.18442 1.19978   1
   6 -11  -9 33.0764 5.96527  -2
   6 -11  -9 33.0764 5.96527   1
  -6  11   9 42.0555 4.47571  -2
  -6  11   9 42.0555 4.47571   1
   5 -11  -9 54.7229 4.65087  -2
   5 -11  -9 54.7229 4.65087   1
  -5  11   9 58.2577 4.72535  -2
  -5  11   9 58.2577 4.72535   1
   4 -11  -9 2.27951 2.01491  -2
   4 -11  -9 2.27951 2.01491   1
  -4  11   9 -2.5420 2.16361  -2
  -4  11   9 -2.5420 2.16361   1
   3 -11  -9 95.8592 4.16619  -2
   3 -11  -9 95.8592 4.16619   1
  -3  11   9 93.5721 4.79509  -2
  -3  11   9 93.5721 4.79509   1
   2 -11  -9 20.3255 2.32626  -2
   2 -11  -9 20.3255 2.32626   1
  -2  11   9 18.6283 2.66782  -2
  -2  11   9 18.6283 2.66782   1
   1 -11  -9 24.7893 2.46431  -2
   1 -11  -9 24.7893 2.46431   1
  -1  11   9 18.8544 2.24852  -2
  -1  11   9 18.8544 2.24852   1
   0 -11  -9 34.2439 2.41170  -2
   0 -11  -9 34.2439 2.41170   1
   0  11   9 34.8304 2.29678  -2
   0  11   9 34.8304 2.29678   1
  -1 -11  -9 12.1054 3.83363  -2
  -1 -11  -9 12.1054 3.83363   1
   1  11   9 11.0998 2.32202  -2
   1  11   9 11.0998 2.32202   1
  -2 -11  -9 156.412 12.9356  -2
  -2 -11  -9 156.412 12.9356   1
   2  11   9 157.076 6.54433  -2
   2  11   9 157.076 6.54433   1
  -3 -11  -9 5.39877 1.52147   1
   3  11   9 2.16309 1.51026  -2
   3  11   9 2.16309 1.51026   1
  -4 -11  -9 24.9285 2.11759   1
   4  11   9 36.9357 3.59435  -2
   4  11   9 36.9357 3.59435   1
  -5 -11  -9 13.0356 2.05755   1
   5  11   9 18.9866 3.98675  -2
   5  11   9 18.9866 3.98675   1
  -6 -11  -9 -0.9139 1.45635   1
   6  11   9 -0.9085 5.08591  -2
   6  11   9 -0.9085 5.08591   1
   7 -12  -9 21.5835 2.62484   1
  -7  12   9 29.5661 4.29087  -2
  -7  12   9 29.5661 4.29087   1
   6 -12  -9 14.5782 2.55721   1
  -6  12   9 13.1308 1.42117   1
   5 -12  -9 52.3498 5.37590   1
  -5  12   9 68.2632 5.04062  -2
  -5  12   9 68.2632 5.04062   1
   4 -12  -9 100.162 6.39584  -2
   4 -12  -9 100.162 6.39584   1
  -4  12   9 82.2154 5.35328  -2
  -4  12   9 82.2154 5.35328   1
   3 -12  -9 34.3709 3.58338  -2
   3 -12  -9 34.3709 3.58338   1
  -3  12   9 34.5615 3.25695  -2
  -3  12   9 34.5615 3.25695   1
   2 -12  -9 23.1876 3.22148  -2
   2 -12  -9 23.1876 3.22148   1
  -2  12   9 19.5535 2.00911  -2
  -2  12   9 19.5535 2.00911   1
   1 -12  -9 0.64078 2.59664  -2
   1 -12  -9 0.64078 2.59664   1
  -1  12   9 3.10677 1.19864  -2
  -1  12   9 3.10677 1.19864   1
   0 -12  -9 0.37533 2.31397  -2
   0 -12  -9 0.37533 2.31397   1
   0  12   9 3.13485 1.02887  -2
   0  12   9 3.13485 1.02887   1
  -1 -12  -9 121.234 7.57133  -2
  -1 -12  -9 121.234 7.57133   1
   1  12   9 119.753 4.28260  -2
   1  12   9 119.753 4.28260   1
  -2 -12  -9 7.24301 5.41083  -2
  -2 -12  -9 7.24301 5.41083   1
   2  12   9 -0.3891 3.40841  -2
   2  12   9 -0.3891 3.40841   1
  -3 -12  -9 105.451 10.8832  -2
  -3 -12  -9 105.451 10.8832   1
   3  12   9 96.4246 3.18424  -2
   3  12   9 96.4246 3.18424   1
  -4 -12  -9 17.4606 7.23947  -2
  -4 -12  -9 17.4606 7.23947   1
   4  12   9 7.62154 2.60537  -2
   4  12   9 7.62154 2.60537   1
  -5 -12  -9 6.26870 1.64883   1
   5  12   9 12.4216 3.60132  -2
   5  12   9 12.4216 3.60132   1
   6 -13  -9 71.6746 5.56904   1
  -6  13   9 109.611 6.77070  -2
  -6  13   9 109.611 6.77070   1
   5 -13  -9 20.4488 3.34312   1
  -5  13   9 33.5833 3.70672  -2
  -5  13   9 33.5833 3.70672   1
   4 -13  -9 8.89817 4.23106   1
  -4  13   9 13.0122 2.59248  -2
  -4  13   9 13.0122 2.59248   1
   3 -13  -9 12.1749 3.74039  -2
   3 -13  -9 12.1749 3.74039   1
  -3  13   9 10.1143 2.29388  -2
  -3  13   9 10.1143 2.29388   1
   2 -13  -9 20.9827 4.04973  -2
   2 -13  -9 20.9827 4.04973   1
  -2  13   9 17.1343 1.61744  -2
  -2  13   9 17.1343 1.61744   1
   1 -13  -9 3.08638 3.41777  -2
   1 -13  -9 3.08638 3.41777   1
  -1  13   9 5.16026 2.09787  -2
  -1  13   9 5.16026 2.09787   1
   0 -13  -9 54.9439 5.40421  -2
   0 -13  -9 54.9439 5.40421   1
   0  13   9 61.8678 3.26783  -2
   0  13   9 61.8678 3.26783   1
  -1 -13  -9 7.30660 4.08545  -2
  -1 -13  -9 7.30660 4.08545   1
   1  13   9 14.6766 2.03019  -2
   1  13   9 14.6766 2.03019   1
  -2 -13  -9 46.2189 8.15192  -2
  -2 -13  -9 46.2189 8.15192   1
   2  13   9 38.4301 4.57327  -2
   2  13   9 38.4301 4.57327   1
  -3 -13  -9 11.9279 7.12072  -2
  -3 -13  -9 11.9279 7.12072   1
   3  13   9 12.9899 4.46932  -2
   3  13   9 12.9899 4.46932   1
  -4 -13  -9 35.7266 4.83360   1
   4  13   9 37.2085 5.08622  -2
   4  13   9 37.2085 5.08622   1
   4 -14  -9 7.79578 3.78690  -2
   4 -14  -9 7.79578 3.78690   1
  -4  14   9 1.08118 2.43150  -2
  -4  14   9 1.08118 2.43150   1
   3 -14  -9 2.20002 3.63066  -2
   3 -14  -9 2.20002 3.63066   1
  -3  14   9 2.80075 1.14948  -2
  -3  14   9 2.80075 1.14948   1
   2 -14  -9 35.1544 6.53700  -2
   2 -14  -9 35.1544 6.53700   1
  -2  14   9 32.1166 3.87529  -2
  -2  14   9 32.1166 3.87529   1
   1 -14  -9 21.9180 5.12492   1
  -1  14   9 45.1688 4.40961  -2
  -1  14   9 45.1688 4.40961   1
   0 -14  -9 15.8565 6.37626  -2
   0 -14  -9 15.8565 6.37626   1
   0  14   9 18.5795 3.05077  -2
   0  14   9 18.5795 3.05077   1
  -1 -14  -9 45.5312 8.85455  -2
  -1 -14  -9 45.5312 8.85455   1
   1  14   9 49.8034 3.84975  -2
   1  14   9 49.8034 3.84975   1
  -2 -14  -9 50.1001 8.69849  -2
  -2 -14  -9 50.1001 8.69849   1
   2  14   9 42.9535 4.34919  -2
   2  14   9 42.9535 4.34919   1
 -12   0  10 -1.7248 0.97490   1
 -11   0  10 8.43745 1.42291   1
 -10   0  10 19.2612 1.54180   1
  -9   0  10 7.87152 1.18179   1
  -8   0  10 66.3212 2.54191   1
  -7   0  10 8.91660 1.28294   1
  -6   0  10 130.992 3.45066   1
  -5   0  10 201.242 4.68254   1
  -4   0  10 7.24506 0.94083   1
  -3   0  10 92.0764 2.51572   1
  -2   0  10 2.14725 0.66772   1
  -1   0  10 65.6391 1.89458   1
   0   0  10 61.3671 1.82803   1
   1   0  10 54.7820 1.84676   1
   2   0  10 61.9788 1.86961   1
   3   0  10 94.2404 2.14007   1
   4   0  10 120.310 2.91502   1
   5   0  10 81.4535 2.65915   1
   6   0  10 0.38677 1.06815   1
   7   0  10 2.13433 1.28207   1
   8   0  10 0.38410 1.10785   1
   9   0  10 33.2325 2.45086   1
  10   0  10 33.5723 2.31515   1
  12  -1 -10 2.36742 1.07306   1
 -12   1  10 2.08778 1.12066   1
  11  -1 -10 16.9210 1.60427   1
 -11   1  10 16.0493 1.58714   1
  10  -1 -10 17.4559 1.50258   1
 -10   1  10 17.5597 1.51901   1
   9  -1 -10 22.6230 1.62828   1
  -9   1  10 26.9827 1.84680   1
   8  -1 -10 16.5864 1.48827   1
  -8   1  10 18.7248 1.59439   1
   7  -1 -10 104.642 3.31526   1
  -7   1  10 103.034 3.15061   1
   6  -1 -10 27.0785 1.67103   1
  -6   1  10 23.0043 1.55890   1
   5  -1 -10 208.779 4.80325   1
  -5   1  10 216.812 5.01714   1
   4  -1 -10 91.4813 2.45533   1
  -4   1  10 93.3081 2.37264   1
   3  -1 -10 24.1198 1.27405   1
  -3   1  10 27.7835 1.30441   1
   2  -1 -10 153.542 3.26416   1
  -2   1  10 150.036 3.04994   1
   1  -1 -10 63.1109 1.85404   1
  -1   1  10 70.3445 1.82614   1
   0  -1 -10 0.55334 0.69455   1
   0   1  10 2.72903 0.75167   1
  -1  -1 -10 206.984 4.18301   1
   1   1  10 199.774 4.09583   1
  -2  -1 -10 7.45523 0.90197   1
   2   1  10 4.08912 0.69611   1
  -3  -1 -10 71.0218 1.99158   1
   3   1  10 65.0438 1.96987   1
  -4  -1 -10 131.286 2.87475   1
   4   1  10 133.660 2.98757   1
  -5  -1 -10 38.2548 2.04887   1
   5   1  10 29.3951 1.61862   1
  -6  -1 -10 29.2267 1.92671   1
   6   1  10 24.6108 1.91271   1
  -7  -1 -10 51.7421 2.94747   1
   7   1  10 54.8265 2.65054   1
  -8  -1 -10 11.1566 1.54170   1
   8   1  10 15.0009 1.85009   1
  -9  -1 -10 20.1580 2.04837   1
   9   1  10 25.2431 2.13909   1
 -10  -1 -10 82.2173 3.00545   1
  10   1  10 84.3895 3.33530   1
  11  -2 -10 14.8490 1.63082   1
 -11   2  10 15.3796 1.50106   1
  10  -2 -10 34.7062 1.95297   1
 -10   2  10 31.5274 1.99802   1
   9  -2 -10 33.2621 1.85459   1
  -9   2  10 32.7458 1.98165   1
   8  -2 -10 57.8203 2.44211   1
  -8   2  10 57.0518 2.49798   1
   7  -2 -10 8.93590 1.22735   1
  -7   2  10 12.1258 1.33996   1
   6  -2 -10 129.688 3.46563   1
  -6   2  10 141.523 4.03784   1
   5  -2 -10 15.5454 1.22974   1
  -5   2  10 14.4413 1.17717   1
   4  -2 -10 65.6927 2.01850   1
  -4   2  10 67.7844 1.93496   1
   3  -2 -10 79.4092 2.00779   1
  -3   2  10 76.0798 1.98555   1
   2  -2 -10 174.491 3.60365   1
  -2   2  10 168.655 3.32106   1
   1  -2 -10 103.089 2.50332   1
  -1   2  10 105.118 2.52948   1
   0  -2 -10 37.4255 1.37763   1
   0   2  10 38.2175 1.57910   1
  -1  -2 -10 39.7088 1.55799   1
   1   2  10 49.1282 1.79148   1
  -2  -2 -10 112.649 2.63800   1
   2   2  10 99.8386 2.41481   1
  -3  -2 -10 45.2333 1.72141   1
   3   2  10 40.3280 1.59198   1
  -4  -2 -10 228.315 4.52394   1
   4   2  10 205.905 3.96273   1
  -5  -2 -10 13.9509 1.37651   1
   5   2  10 11.4306 1.21445   1
  -6  -2 -10 70.5745 2.79224   1
   6   2  10 63.4629 2.43266   1
  -7  -2 -10 6.02911 1.33287   1
   7   2  10 2.02556 1.13711   1
  -8  -2 -10 38.2340 2.29663   1
   8   2  10 48.3768 2.51740   1
  -9  -2 -10 32.3494 2.00193   1
   9   2  10 39.2832 2.46415   1
 -10  -2 -10 24.0401 2.02763   1
  10   2  10 27.8145 2.33922   1
  11  -3 -10 60.7197 2.73955   1
 -11   3  10 53.4016 2.42185   1
  10  -3 -10 0.42964 1.03383   1
 -10   3  10 0.64752 1.05221   1
   9  -3 -10 83.6684 2.63419   1
  -9   3  10 87.4156 2.90664   1
   8  -3 -10 10.5044 1.29049   1
  -8   3  10 12.1716 1.36289   1
   7  -3 -10 68.0106 2.33932   1
  -7   3  10 63.4450 2.54921   1
   6  -3 -10 4.64840 1.04975   1
  -6   3  10 7.22565 0.99441   1
   5  -3 -10 282.482 5.63622   1
  -5   3  10 297.250 5.89183   1
   4  -3 -10 11.3182 0.95381   1
  -4   3  10 7.27629 0.84540   1
   3  -3 -10 57.8559 1.76432   1
  -3   3  10 55.8428 1.70508   1
   2  -3 -10 65.7665 1.77457   1
  -2   3  10 70.3793 1.99311   1
   1  -3 -10 223.081 3.71422   1
  -1   3  10 223.678 4.68494   1
   0  -3 -10 183.584 3.38222   1
   0   3  10 172.132 3.77719   1
  -1  -3 -10 72.7970 1.83882   1
   1   3  10 75.4319 2.05134   1
  -2  -3 -10 121.346 2.59537   1
   2   3  10 127.439 2.63432   1
  -3  -3 -10 258.109 4.62533   1
   3   3  10 219.079 4.06529   1
  -4  -3 -10 36.1481 1.74832   1
   4   3  10 35.1238 1.57008   1
  -5  -3 -10 51.9916 2.04996   1
   5   3  10 45.9960 2.10973   1
  -6  -3 -10 12.7568 1.41891   1
   6   3  10 10.3694 1.24644   1
  -7  -3 -10 14.8290 1.54361   1
   7   3  10 14.9265 1.59378   1
  -8  -3 -10 53.2898 2.57785   1
   8   3  10 38.3289 2.27743   1
  -9  -3 -10 55.9173 2.70136   1
   9   3  10 57.1901 2.86938   1
 -10  -3 -10 51.0548 4.42698   1
  10   3  10 51.2727 4.47087   1
  11  -4 -10 0.35239 1.02699   1
 -11   4  10 4.32456 1.29351   1
  10  -4 -10 73.8273 2.66923   1
 -10   4  10 68.4912 2.82314   1
   9  -4 -10 25.2915 1.65275   1
  -9   4  10 20.6986 1.60040   1
   8  -4 -10 65.9124 2.45765   1
  -8   4  10 76.0307 2.63530   1
   7  -4 -10 1.21952 0.85777   1
  -7   4  10 0.61347 0.80320   1
   6  -4 -10 92.5009 2.48046   1
  -6   4  10 101.454 2.82552   1
   5  -4 -10 39.6022 1.42037   1
  -5   4  10 31.0173 1.51515   1
   4  -4 -10 8.59288 0.87478   1
  -4   4  10 8.06697 0.88814   1
   3  -4 -10 18.7796 1.07686   1
  -3   4  10 12.2034 0.93279   1
   2  -4 -10 120.574 2.36131   1
  -2   4  10 114.815 2.58485   1
   1  -4 -10 134.424 2.52621   1
  -1   4  10 121.506 2.83931   1
   0  -4 -10 204.071 3.52937   1
   0   4  10 203.915 3.86879   1
  -1  -4 -10 157.641 3.07530   1
   1   4  10 164.451 3.17678   1
  -2  -4 -10 16.1329 1.04931   1
   2   4  10 16.5791 0.95579   1
  -3  -4 -10 186.496 3.58824   1
   3   4  10 190.288 3.48043   1
  -4  -4 -10 134.556 3.08872   1
   4   4  10 135.864 2.97476   1
  -5  -4 -10 5.67278 1.15284   1
   5   4  10 4.38784 0.94497   1
  -6  -4 -10 80.3076 2.84926   1
   6   4  10 79.0234 2.56025   1
  -7  -4 -10 15.9911 1.56079   1
   7   4  10 12.2806 1.51955   1
  -8  -4 -10 30.0670 1.93194   1
   8   4  10 30.7178 2.07638   1
  -9  -4 -10 48.6256 2.51981   1
   9   4  10 37.0858 2.49449   1
  11  -5 -10 32.5732 1.93509   1
 -11   5  10 27.3758 1.95203   1
  10  -5 -10 26.7879 1.79022   1
 -10   5  10 25.0188 1.99092   1
   9  -5 -10 20.8214 1.54487   1
  -9   5  10 29.1206 1.84506   1
   8  -5 -10 57.4325 2.30007   1
  -8   5  10 52.3033 2.28699   1
   7  -5 -10 15.6145 1.28841   1
  -7   5  10 15.0098 1.24103   1
   6  -5 -10 23.5034 1.24294   1
  -6   5  10 17.9559 1.29814   1
   5  -5 -10 97.6253 2.35550   1
  -5   5  10 102.021 2.62625   1
   4  -5 -10 109.988 2.28577   1
  -4   5  10 96.6660 2.38004   1
   3  -5 -10 28.0782 1.07094   1
  -3   5  10 26.1401 1.32377   1
   2  -5 -10 1.40702 0.60480   1
  -2   5  10 3.15375 0.75075   1
   1  -5 -10 86.2006 1.96253   1
  -1   5  10 89.3561 2.33262   1
   0  -5 -10 182.257 3.18242   1
   0   5  10 175.897 3.53712   1
  -1  -5 -10 24.2213 1.14187   1
   1   5  10 28.5642 1.33084   1
  -2  -5 -10 236.157 4.41484   1
   2   5  10 233.060 3.94901   1
  -3  -5 -10 172.839 3.36669   1
   3   5  10 170.088 3.06770   1
  -4  -5 -10 21.0627 1.22588   1
   4   5  10 20.3685 1.17159   1
  -5  -5 -10 76.5422 2.24542   1
   5   5  10 79.4735 2.26598   1
  -6  -5 -10 46.7415 2.17414   1
   6   5  10 50.9414 2.34470   1
  -7  -5 -10 61.4204 2.43898   1
   7   5  10 66.2798 2.73910   1
  -8  -5 -10 15.7522 1.55163   1
   8   5  10 14.9722 1.62796   1
  -9  -5 -10 2.89577 1.35078   1
   9   5  10 7.86235 1.44802   1
  10  -6 -10 36.4526 2.12020   1
 -10   6  10 47.9463 3.05264   1
   9  -6 -10 88.0027 2.66487   1
  -9   6  10 82.9288 2.74081   1
   8  -6 -10 12.0529 1.35776   1
  -8   6  10 9.57131 1.20401   1
   7  -6 -10 38.4150 1.90483   1
  -7   6  10 32.1308 1.66872   1
   6  -6 -10 57.7792 1.80499   1
  -6   6  10 63.4022 2.06791   1
   5  -6 -10 30.0487 1.14555   1
  -5   6  10 24.0703 1.60244   1
   4  -6 -10 22.7825 0.93245   1
  -4   6  10 24.7195 1.33907   1
   3  -6 -10 86.7939 1.64191   1
  -3   6  10 78.6384 2.08737   1
   2  -6 -10 8.10539 0.62422   1
  -2   6  10 8.03751 0.96595   1
   1  -6 -10 5.96086 2.86282  -2
   1  -6 -10 5.96086 2.86282   1
  -1   6  10 4.25588 0.80330   1
   0  -6 -10 77.2364 1.84330   1
   0   6  10 75.8751 2.12920   1
  -1  -6 -10 293.631 15.5989  -2
  -1  -6 -10 293.631 15.5989   1
   1   6  10 184.618 3.43498   1
  -2  -6 -10 84.0430 2.02407   1
   2   6  10 91.6696 2.16670   1
  -3  -6 -10 111.889 2.37875   1
   3   6  10 123.293 2.40421   1
  -4  -6 -10 25.5846 1.18621   1
   4   6  10 21.0784 1.15851   1
  -5  -6 -10 79.0893 2.27393   1
   5   6  10 78.1709 2.12416   1
  -6  -6 -10 83.9345 2.55555   1
   6   6  10 75.5105 2.71791   1
  -7  -6 -10 35.1989 1.90356   1
   7   6  10 40.3907 2.58112   1
  -8  -6 -10 50.3847 2.27453   1
   8   6  10 45.4643 2.35914   1
  -9  -6 -10 16.3433 1.99174   1
   9   6  10 16.8816 1.97375   1
  10  -7 -10 11.5958 1.60644   1
 -10   7  10 10.1603 1.53045   1
   9  -7 -10 29.4619 1.88814   1
  -9   7  10 34.8935 2.24015   1
   8  -7 -10 51.0006 2.59947   1
  -8   7  10 44.7454 2.43556   1
   7  -7 -10 106.067 2.71106   1
  -7   7  10 95.5477 3.25808   1
   6  -7 -10 11.5038 0.79011   1
  -6   7  10 8.68244 1.24861   1
   5  -7 -10 22.5501 1.40455   1
  -5   7  10 17.1439 1.37106   1
   4  -7 -10 9.37218 0.91999   1
  -4   7  10 9.67028 4.25396  -2
  -4   7  10 9.67028 4.25396   1
   3  -7 -10 15.5187 0.90475   1
  -3   7  10 13.1302 1.08906   1
   2  -7 -10 7.48422 0.67595   1
  -2   7  10 1.54128 0.80087   1
   1  -7 -10 208.941 11.2311  -2
   1  -7 -10 208.941 11.2311   1
  -1   7  10 139.690 3.15373   1
   0  -7 -10 140.525 2.59432   1
   0   7  10 150.106 3.33511   1
  -1  -7 -10 50.8193 1.32233   1
   1   7  10 57.8332 1.81983   1
  -2  -7 -10 67.8066 1.61453   1
   2   7  10 76.5590 1.91064   1
  -3  -7 -10 83.0319 1.95995   1
   3   7  10 90.9151 2.14874   1
  -4  -7 -10 15.4463 0.88564   1
   4   7  10 25.4977 3.89316  -2
   4   7  10 25.4977 3.89316   1
  -5  -7 -10 29.1539 1.49036   1
   5   7  10 36.1061 1.65948   1
  -6  -7 -10 20.6753 1.33913   1
   6   7  10 18.7210 1.49454   1
  -7  -7 -10 73.9186 2.95585   1
   7   7  10 70.5083 3.23109   1
  -8  -7 -10 31.9451 2.48871   1
   8   7  10 37.8215 2.51812   1
  10  -8 -10 6.07352 1.52046   1
 -10   8  10 10.4847 1.56329   1
   9  -8 -10 5.34844 1.23075   1
  -9   8  10 5.57474 1.43714   1
   8  -8 -10 38.5615 1.88396   1
  -8   8  10 32.7666 2.18498   1
   7  -8 -10 12.6406 1.22044   1
  -7   8  10 11.6623 1.44054   1
   6  -8 -10 29.1641 1.57941   1
  -6   8  10 20.8572 1.69291   1
   5  -8 -10 12.5246 1.19842   1
  -5   8  10 19.3277 5.01224  -2
  -5   8  10 19.3277 5.01224   1
   4  -8 -10 2.56017 0.67967   1
  -4   8  10 5.74155 3.85685  -2
  -4   8  10 5.74155 3.85685   1
   3  -8 -10 26.0395 1.05151   1
  -3   8  10 45.7830 5.04693  -2
  -3   8  10 45.7830 5.04693   1
   2  -8 -10 91.5574 1.87470   1
  -2   8  10 140.286 8.65287  -2
  -2   8  10 140.286 8.65287   1
   1  -8 -10 110.452 3.22261   1
  -1   8  10 113.370 2.79482   1
   0  -8 -10 63.3669 4.59260  -2
   0  -8 -10 63.3669 4.59260   1
   0   8  10 44.4424 1.75225   1
  -1  -8 -10 65.5366 6.34395  -2
  -1  -8 -10 65.5366 6.34395   1
   1   8  10 72.4060 7.17181  -2
   1   8  10 72.4060 7.17181   1
  -2  -8 -10 30.6194 4.85831  -2
  -2  -8 -10 30.6194 4.85831   1
   2   8  10 32.1685 6.00766  -2
   2   8  10 32.1685 6.00766   1
  -3  -8 -10 31.0584 1.51559   1
   3   8  10 48.0315 3.93305  -2
   3   8  10 48.0315 3.93305   1
  -4  -8 -10 39.8497 2.23076   1
   4   8  10 62.8327 7.41798  -2
   4   8  10 62.8327 7.41798   1
  -5  -8 -10 43.5936 2.10198   1
   5   8  10 48.7249 7.13918  -2
   5   8  10 48.7249 7.13918   1
  -6  -8 -10 82.1129 3.22928   1
   6   8  10 107.807 10.0715  -2
   6   8  10 107.807 10.0715   1
  -7  -8 -10 9.94648 1.71540   1
   7   8  10 10.9444 1.71716   1
  -8  -8 -10 53.9460 3.60176   1
   8   8  10 51.9405 2.87341   1
   9  -9 -10 18.9340 1.72783   1
  -9   9  10 23.3540 2.18234   1
   8  -9 -10 13.0948 1.50006   1
  -8   9  10 10.8086 1.43877   1
   7  -9 -10 36.9087 2.27850   1
  -7   9  10 27.7392 1.94668   1
   6  -9 -10 50.7173 2.19657   1
  -6   9  10 53.6135 2.55943   1
   5  -9 -10 13.9601 1.19255   1
  -5   9  10 7.00965 1.08624   1
   4  -9 -10 96.4887 2.34811   1
  -4   9  10 139.039 9.44864  -2
  -4   9  10 139.039 9.44864   1
   3  -9 -10 13.0210 0.94596   1
  -3   9  10 24.9306 4.14315  -2
  -3   9  10 24.9306 4.14315   1
   2  -9 -10 181.528 11.6643  -2
   2  -9 -10 181.528 11.6643   1
  -2   9  10 116.310 2.62236   1
   1  -9 -10 55.1417 4.28364  -2
   1  -9 -10 55.1417 4.28364   1
  -1   9  10 50.4687 6.80981  -2
  -1   9  10 50.4687 6.80981   1
   0  -9 -10 32.2519 3.62825  -2
   0  -9 -10 32.2519 3.62825   1
   0   9  10 27.5805 3.67127  -2
   0   9  10 27.5805 3.67127   1
  -1  -9 -10 22.0753 4.09007  -2
  -1  -9 -10 22.0753 4.09007   1
   1   9  10 21.6450 5.01673  -2
   1   9  10 21.6450 5.01673   1
  -2  -9 -10 79.6961 6.95069  -2
  -2  -9 -10 79.6961 6.95069   1
   2   9  10 67.2609 7.70457  -2
   2   9  10 67.2609 7.70457   1
  -3  -9 -10 107.588 8.46780  -2
  -3  -9 -10 107.588 8.46780   1
   3   9  10 128.017 7.51328  -2
   3   9  10 128.017 7.51328   1
  -4  -9 -10 48.7263 6.22838  -2
  -4  -9 -10 48.7263 6.22838   1
   4   9  10 42.7825 5.02379  -2
   4   9  10 42.7825 5.02379   1
  -5  -9 -10 37.3966 2.41264   1
   5   9  10 76.7410 8.75288  -2
   5   9  10 76.7410 8.75288   1
  -6  -9 -10 1.04921 2.24089   1
   6   9  10 2.84926 1.29905   1
  -7  -9 -10 50.5883 3.36478   1
   7   9  10 39.9206 2.45326   1
   8 -10 -10 44.4223 3.15996   1
  -8  10  10 27.8048 2.08262   1
   7 -10 -10 1.89336 1.59937   1
  -7  10  10 1.17249 1.05520   1
   6 -10 -10 20.1840 1.85158   1
  -6  10  10 18.0413 1.67566   1
   5 -10 -10 60.3023 2.76628   1
  -5  10  10 61.3535 2.33021   1
   4 -10 -10 9.92633 2.66359  -2
   4 -10 -10 9.92633 2.66359   1
  -4  10  10 8.55329 1.01784   1
   3 -10 -10 193.042 7.39804  -2
   3 -10 -10 193.042 7.39804   1
  -3  10  10 179.317 8.47241  -2
  -3  10  10 179.317 8.47241   1
   2 -10 -10 19.6392 2.65552  -2
   2 -10 -10 19.6392 2.65552   1
  -2  10  10 21.3576 3.35150  -2
  -2  10  10 21.3576 3.35150   1
   1 -10 -10 18.6138 3.10244  -2
   1 -10 -10 18.6138 3.10244   1
  -1  10  10 8.59433 2.46249  -2
  -1  10  10 8.59433 2.46249   1
   0 -10 -10 27.2437 3.54860  -2
   0 -10 -10 27.2437 3.54860   1
   0  10  10 29.7540 3.57331  -2
   0  10  10 29.7540 3.57331   1
  -1 -10 -10 7.05285 1.27536   1
   1  10  10 1.91755 4.52904  -2
   1  10  10 1.91755 4.52904   1
  -2 -10 -10 72.8828 6.73178  -2
  -2 -10 -10 72.8828 6.73178   1
   2  10  10 66.3577 5.25712  -2
   2  10  10 66.3577 5.25712   1
  -3 -10 -10 35.8823 2.10341   1
   3  10  10 57.1539 4.17891  -2
   3  10  10 57.1539 4.17891   1
  -4 -10 -10 40.6218 2.59850   1
   4  10  10 71.7453 5.96530  -2
   4  10  10 71.7453 5.96530   1
  -5 -10 -10 18.0270 2.53011   1
   5  10  10 14.3301 1.80860   1
  -6 -10 -10 36.8622 2.93304   1
   6  10  10 51.0691 7.85739  -2
   6  10  10 51.0691 7.85739   1
   7 -11 -10 23.1609 3.42299   1
  -7  11  10 22.7528 1.85033   1
   6 -11 -10 15.0256 1.98197   1
  -6  11  10 16.1826 1.45743   1
   5 -11 -10 22.0073 5.86585  -2
   5 -11 -10 22.0073 5.86585   1
  -5  11  10 20.5764 1.46820   1
   4 -11 -10 215.052 10.0138  -2
   4 -11 -10 215.052 10.0138   1
  -4  11  10 205.624 7.74998  -2
  -4  11  10 205.624 7.74998   1
   3 -11 -10 3.01991 3.22926  -2
   3 -11 -10 3.01991 3.22926   1
  -3  11  10 1.98284 2.46164  -2
  -3  11  10 1.98284 2.46164   1
   2 -11 -10 39.6489 4.16281  -2
   2 -11 -10 39.6489 4.16281   1
  -2  11  10 46.7609 3.54409  -2
  -2  11  10 46.7609 3.54409   1
   1 -11 -10 29.0744 4.01368  -2
   1 -11 -10 29.0744 4.01368   1
  -1  11  10 30.0600 3.03784  -2
  -1  11  10 30.0600 3.03784   1
   0 -11 -10 -4.0617 4.33411  -2
   0 -11 -10 -4.0617 4.33411   1
   0  11  10 4.39352 2.46660  -2
   0  11  10 4.39352 2.46660   1
  -1 -11 -10 36.6048 7.22932  -2
  -1 -11 -10 36.6048 7.22932   1
   1  11  10 48.9024 4.60580  -2
   1  11  10 48.9024 4.60580   1
  -2 -11 -10 31.7737 2.24743   1
   2  11  10 48.0430 5.12106  -2
   2  11  10 48.0430 5.12106   1
  -3 -11 -10 20.0192 1.83613   1
   3  11  10 19.5466 3.16651  -2
   3  11  10 19.5466 3.16651   1
  -4 -11 -10 4.89360 1.62922   1
   4  11  10 4.38283 3.40755  -2
   4  11  10 4.38283 3.40755   1
  -5 -11 -10 19.6835 2.27750   1
   5  11  10 34.1458 7.05660  -2
   5  11  10 34.1458 7.05660   1
  -6 -11 -10 19.5853 4.37850   1
   6  11  10 13.0600 3.23331   1
   6 -12 -10 17.1496 3.17444   1
  -6  12  10 24.3088 5.85475  -2
  -6  12  10 24.3088 5.85475   1
   5 -12 -10 152.371 12.0649  -2
   5 -12 -10 152.371 12.0649   1
  -5  12  10 155.880 10.2835  -2
  -5  12  10 155.880 10.2835   1
   4 -12 -10 5.72583 3.09388   1
  -4  12  10 9.89495 3.29051  -2
  -4  12  10 9.89495 3.29051   1
   3 -12 -10 99.7064 6.45751  -2
   3 -12 -10 99.7064 6.45751   1
  -3  12  10 114.956 5.42722  -2
  -3  12  10 114.956 5.42722   1
   2 -12 -10 58.8353 5.17813  -2
   2 -12 -10 58.8353 5.17813   1
  -2  12  10 54.7928 3.74266  -2
  -2  12  10 54.7928 3.74266   1
   1 -12 -10 12.6376 5.21805  -2
   1 -12 -10 12.6376 5.21805   1
  -1  12  10 15.8376 2.78810  -2
  -1  12  10 15.8376 2.78810   1
   0 -12 -10 6.89633 5.03825  -2
   0 -12 -10 6.89633 5.03825   1
   0  12  10 9.06321 2.66344  -2
   0  12  10 9.06321 2.66344   1
  -1 -12 -10 9.06570 5.12637  -2
  -1 -12 -10 9.06570 5.12637   1
   1  12  10 -0.8820 3.33284  -2
   1  12  10 -0.8820 3.33284   1
  -2 -12 -10 50.0916 8.17787  -2
  -2 -12 -10 50.0916 8.17787   1
   2  12  10 54.8921 4.15321  -2
   2  12  10 54.8921 4.15321   1
  -3 -12 -10 42.0424 7.90017  -2
  -3 -12 -10 42.0424 7.90017   1
   3  12  10 30.5213 3.69256  -2
   3  12  10 30.5213 3.69256   1
  -4 -12 -10 16.2587 2.82115   1
   4  12  10 18.5917 3.33735  -2
   4  12  10 18.5917 3.33735   1
   5 -13 -10 3.75654 3.35426   1
  -5  13  10 13.1400 5.67550  -2
  -5  13  10 13.1400 5.67550   1
   4 -13 -10 94.4941 9.45255  -2
   4 -13 -10 94.4941 9.45255   1
  -4  13  10 66.1142 2.70114   1
   3 -13 -10 20.2462 4.10466  -2
   3 -13 -10 20.2462 4.10466   1
  -3  13  10 16.0795 3.44167  -2
  -3  13  10 16.0795 3.44167   1
   2 -13 -10 72.4533 10.4099   1
  -2  13  10 99.8394 4.88021  -2
  -2  13  10 99.8394 4.88021   1
   1 -13 -10 25.2865 5.32739   1
  -1  13  10 37.1179 3.82206  -2
  -1  13  10 37.1179 3.82206   1
   0 -13 -10 -8.4760 3.75374  -2
   0 -13 -10 -8.4760 3.75374   1
   0  13  10 0.83920 2.65019  -2
   0  13  10 0.83920 2.65019   1
  -1 -13 -10 18.3040 3.89939   1
   1  13  10 21.7493 3.83354  -2
   1  13  10 21.7493 3.83354   1
  -2 -13 -10 0.05381 2.57313   1
   2  13  10 0.04122 3.36609  -2
   2  13  10 0.04122 3.36609   1
  -3 -13 -10 47.7250 5.65454   1
   3  13  10 55.4984 4.11399  -2
   3  13  10 55.4984 4.11399   1
 -11   0  11 2.67444 1.09526   1
 -10   0  11 14.3809 1.46734   1
  -9   0  11 22.4915 1.84654   1
  -8   0  11 14.8156 1.46427   1
  -7   0  11 19.9367 1.54130   1
  -6   0  11 44.5307 2.51293   1
  -5   0  11 128.402 3.21082   1
  -4   0  11 488.000 9.00622   1
  -3   0  11 136.492 3.12840   1
  -2   0  11 137.694 3.09259   1
  -1   0  11 1.35859 0.84260   1
   0   0  11 91.9987 2.59285   1
   1   0  11 18.4616 1.34912   1
   2   0  11 2.62810 0.80813   1
   3   0  11 129.327 2.83525   1
   4   0  11 26.4322 1.75024   1
   5   0  11 6.47545 1.14248   1
   6   0  11 82.7360 3.23850   1
   7   0  11 45.4994 2.60867   1
   8   0  11 1.76869 1.27884   1
   9   0  11 14.7893 1.76160   1
  11  -1 -11 48.6282 2.39225   1
 -11   1  11 44.3083 2.27874   1
  10  -1 -11 28.9687 1.79014   1
 -10   1  11 31.4156 1.87879   1
   9  -1 -11 36.6235 1.96929   1
  -9   1  11 34.1288 2.03916   1
   8  -1 -11 31.4462 1.91543   1
  -8   1  11 28.8302 1.85907   1
   7  -1 -11 55.7155 2.52282   1
  -7   1  11 54.0102 2.46830   1
   6  -1 -11 60.6928 2.40599   1
  -6   1  11 64.9057 2.37911   1
   5  -1 -11 206.359 4.79070   1
  -5   1  11 208.021 4.51477   1
   4  -1 -11 158.757 3.62431   1
  -4   1  11 156.086 3.60024   1
   3  -1 -11 158.160 3.46767   1
  -3   1  11 170.158 3.65866   1
   2  -1 -11 242.750 4.98587   1
  -2   1  11 236.545 4.67452   1
   1  -1 -11 72.8609 2.08888   1
  -1   1  11 81.4774 2.21861   1
   0  -1 -11 38.3261 1.69456   1
   0   1  11 35.6849 1.62715   1
  -1  -1 -11 38.1247 1.69919   1
   1   1  11 30.9341 1.56899   1
  -2  -1 -11 18.3702 1.22885   1
   2   1  11 18.5003 1.17732   1
  -3  -1 -11 42.4304 1.67474   1
   3   1  11 32.7605 1.28883   1
  -4  -1 -11 6.62095 0.93731   1
   4   1  11 10.1466 1.11519   1
  -5  -1 -11 52.2609 2.38898   1
   5   1  11 48.9011 2.25773   1
  -6  -1 -11 32.5774 2.18644   1
   6   1  11 29.6143 2.07912   1
  -7  -1 -11 42.1732 2.38859   1
   7   1  11 41.3401 2.36879   1
  -8  -1 -11 34.0090 2.26045   1
   8   1  11 31.8674 2.26012   1
  -9  -1 -11 0.80366 1.24134   1
   9   1  11 1.73497 1.41654   1
  11  -2 -11 14.0688 1.55909   1
 -11   2  11 12.6937 1.41311   1
  10  -2 -11 13.8799 1.43015   1
 -10   2  11 16.6070 1.64406   1
   9  -2 -11 11.1076 1.33618   1
  -9   2  11 6.93173 1.25044   1
   8  -2 -11 9.59869 1.20774   1
  -8   2  11 10.0613 1.31328   1
   7  -2 -11 86.8548 2.82137   1
  -7   2  11 77.5140 2.66085   1
   6  -2 -11 33.5863 2.13303   1
  -6   2  11 28.2137 1.72232   1
   5  -2 -11 78.8022 2.32608   1
  -5   2  11 85.1022 2.67623   1
   4  -2 -11 234.650 4.90565   1
  -4   2  11 239.598 4.69273   1
   3  -2 -11 268.790 5.14166   1
  -3   2  11 255.196 4.67424   1
   2  -2 -11 142.857 3.19318   1
  -2   2  11 150.482 3.11981   1
   1  -2 -11 53.4717 1.85734   1
  -1   2  11 47.4192 1.85595   1
   0  -2 -11 3.19866 0.79987   1
   0   2  11 6.83825 0.91170   1
  -1  -2 -11 86.3873 2.39579   1
   1   2  11 75.6718 2.18977   1
  -2  -2 -11 13.7162 1.15919   1
   2   2  11 10.9920 1.03259   1
  -3  -2 -11 8.46444 0.97346   1
   3   2  11 8.18789 0.98512   1
  -4  -2 -11 10.0999 1.11721   1
   4   2  11 5.63859 1.00747   1
  -5  -2 -11 37.1549 1.99410   1
   5   2  11 33.0387 1.67779   1
  -6  -2 -11 19.3066 1.77899   1
   6   2  11 22.4652 1.74143   1
  -7  -2 -11 17.5719 1.82905   1
   7   2  11 12.2091 1.53625   1
  -8  -2 -11 14.2399 1.60123   1
   8   2  11 13.1745 1.77166   1
  -9  -2 -11 37.5598 2.21786   1
   9   2  11 41.3012 2.64211   1
  11  -3 -11 36.6452 2.16700   1
 -11   3  11 38.6131 2.14504   1
  10  -3 -11 9.38408 1.34765   1
 -10   3  11 4.65420 1.53694   1
   9  -3 -11 4.71050 1.07110   1
  -9   3  11 4.21821 1.11696   1
   8  -3 -11 51.4434 2.24770   1
  -8   3  11 51.0892 2.30684   1
   7  -3 -11 2.80773 0.96949   1
  -7   3  11 2.80518 0.95089   1
   6  -3 -11 36.7478 1.89802   1
  -6   3  11 33.5625 1.82943   1
   5  -3 -11 60.7830 2.08724   1
  -5   3  11 53.6419 1.93593   1
   4  -3 -11 61.3107 1.97590   1
  -4   3  11 62.3682 1.87174   1
   3  -3 -11 194.651 4.01492   1
  -3   3  11 213.570 4.07579   1
   2  -3 -11 74.3656 2.12554   1
  -2   3  11 67.1366 2.05901   1
   1  -3 -11 129.930 2.85210   1
  -1   3  11 130.019 3.23180   1
   0  -3 -11 70.7317 1.86677   1
   0   3  11 66.0914 2.11394   1
  -1  -3 -11 43.3149 1.65721   1
   1   3  11 38.2819 1.63320   1
  -2  -3 -11 27.7893 1.49919   1
   2   3  11 24.9224 1.28371   1
  -3  -3 -11 106.025 2.55067   1
   3   3  11 95.2801 2.37913   1
  -4  -3 -11 23.2620 1.49299   1
   4   3  11 27.7502 1.56105   1
  -5  -3 -11 -0.6548 0.95278   1
   5   3  11 -0.4514 0.84131   1
  -6  -3 -11 33.4438 2.05831   1
   6   3  11 28.0704 1.94187   1
  -7  -3 -11 58.3528 2.60234   1
   7   3  11 59.8073 2.77090   1
  -8  -3 -11 30.8340 2.19007   1
   8   3  11 34.6394 2.46065   1
  -9  -3 -11 21.4390 1.87369   1
   9   3  11 15.5940 1.75624   1
  11  -4 -11 31.9376 2.10176   1
 -11   4  11 29.1428 2.01472   1
  10  -4 -11 2.67670 1.06609   1
 -10   4  11 1.05875 1.01071   1
   9  -4 -11 41.8338 2.10817   1
  -9   4  11 43.4673 2.21492   1
   8  -4 -11 30.9037 1.80110   1
  -8   4  11 29.6754 1.84464   1
   7  -4 -11 67.8575 2.32976   1
  -7   4  11 68.1867 2.47854   1
   6  -4 -11 4.56030 0.87886   1
  -6   4  11 2.46986 0.83918   1
   5  -4 -11 114.441 2.73428   1
  -5   4  11 119.104 2.90811   1
   4  -4 -11 45.9996 1.66908   1
  -4   4  11 48.6664 1.73800   1
   3  -4 -11 22.4423 1.23411   1
  -3   4  11 22.5044 1.34970   1
   2  -4 -11 53.6639 1.66186   1
  -2   4  11 62.5100 1.97225   1
   1  -4 -11 1.91245 0.71704   1
  -1   4  11 0.41595 0.77081   1
   0  -4 -11 194.760 3.80135   1
   0   4  11 182.915 4.41016   1
  -1  -4 -11 57.5678 1.71475   1
   1   4  11 55.3754 1.72539   1
  -2  -4 -11 132.362 2.83088   1
   2   4  11 116.902 2.56473   1
  -3  -4 -11 74.4407 2.07994   1
   3   4  11 74.9043 2.34921   1
  -4  -4 -11 19.5859 1.45718   1
   4   4  11 14.4078 1.11911   1
  -5  -4 -11 50.3518 2.10585   1
   5   4  11 61.1758 2.05986   1
  -6  -4 -11 4.74892 1.23142   1
   6   4  11 4.57964 1.12545   1
  -7  -4 -11 69.3941 2.79432   1
   7   4  11 77.8875 2.97075   1
  -8  -4 -11 43.3468 2.28844   1
   8   4  11 34.8456 2.45683   1
  -9  -4 -11 3.16699 1.33158   1
   9   4  11 4.58992 1.39439   1
  10  -5 -11 18.9432 1.54583   1
 -10   5  11 16.0388 1.59526   1
   9  -5 -11 7.89809 1.21966   1
  -9   5  11 6.58326 1.21020   1
   8  -5 -11 12.8158 1.39031   1
  -8   5  11 11.9268 1.27337   1
   7  -5 -11 44.7208 1.82537   1
  -7   5  11 46.0559 2.07843   1
   6  -5 -11 40.6454 1.52425   1
  -6   5  11 34.5430 1.69178   1
   5  -5 -11 14.7411 1.08630   1
  -5   5  11 17.0515 1.15952   1
   4  -5 -11 60.4788 1.66498   1
  -4   5  11 57.3469 2.11646   1
   3  -5 -11 4.40262 0.74059   1
  -3   5  11 8.61840 1.01976   1
   2  -5 -11 49.6299 1.48408   1
  -2   5  11 50.8716 1.94881   1
   1  -5 -11 85.1347 2.07376   1
  -1   5  11 90.2057 2.44731   1
   0  -5 -11 59.7724 1.72497   1
   0   5  11 58.3426 2.03075   1
  -1  -5 -11 181.127 3.30641   1
   1   5  11 170.197 3.36885   1
  -2  -5 -11 18.2790 1.16385   1
   2   5  11 15.3739 1.00785   1
  -3  -5 -11 3.49202 0.81533   1
   3   5  11 4.94947 0.62336   1
  -4  -5 -11 71.0102 2.12623   1
   4   5  11 72.1970 2.23039   1
  -5  -5 -11 31.7385 1.75824   1
   5   5  11 28.8024 1.70635   1
  -6  -5 -11 83.8188 2.82996   1
   6   5  11 82.3659 2.84864   1
  -7  -5 -11 33.5416 2.04082   1
   7   5  11 35.1179 2.15068   1
  -8  -5 -11 50.4976 2.56114   1
   8   5  11 52.0898 2.48487   1
  10  -6 -11 5.59778 1.37614   1
 -10   6  11 5.71621 1.39425   1
   9  -6 -11 22.4238 1.58004   1
  -9   6  11 19.0424 2.02904   1
   8  -6 -11 32.4471 1.83516   1
  -8   6  11 32.1437 1.80468   1
   7  -6 -11 59.2266 2.06819   1
  -7   6  11 54.0124 2.16165   1
   6  -6 -11 7.52059 0.86492   1
  -6   6  11 7.09586 0.96987   1
   5  -6 -11 17.9087 0.99043   1
  -5   6  11 20.8550 1.48024   1
   4  -6 -11 23.9836 1.10094   1
  -4   6  11 29.6816 1.63111   1
   3  -6 -11 45.8874 1.26031   1
  -3   6  11 43.0093 1.74484   1
   2  -6 -11 11.5926 0.87658   1
  -2   6  11 11.2069 1.07591   1
   1  -6 -11 67.2613 1.79513   1
  -1   6  11 67.8672 2.36322   1
   0  -6 -11 206.637 3.52314   1
   0   6  11 210.431 4.67531   1
  -1  -6 -11 27.9094 1.10609   1
   1   6  11 26.1360 1.46061   1
  -2  -6 -11 86.5586 1.95688   1
   2   6  11 76.4757 2.02181   1
  -3  -6 -11 1.50699 0.62030   1
   3   6  11 5.02794 0.81965   1
  -4  -6 -11 7.73464 1.11808   1
   4   6  11 8.74028 0.91617   1
  -5  -6 -11 41.9291 1.91819   1
   5   6  11 39.8540 1.81795   1
  -6  -6 -11 1.00108 0.93944   1
   6   6  11 1.84604 0.93527   1
  -7  -6 -11 43.7843 2.12291   1
   7   6  11 36.1076 2.74638   1
  -8  -6 -11 1.04433 1.43960   1
   8   6  11 3.29582 1.47452   1
  10  -7 -11 12.9345 2.58557   1
 -10   7  11 16.0977 4.68405   1
   9  -7 -11 14.7049 1.89546   1
  -9   7  11 14.5428 1.79792   1
   8  -7 -11 94.6690 3.04320   1
  -8   7  11 98.6635 3.47374   1
   7  -7 -11 -0.1941 0.80501   1
  -7   7  11 2.00457 1.11114   1
   6  -7 -11 88.1693 2.28854   1
  -6   7  11 74.9616 3.16003   1
   5  -7 -11 20.2211 1.30890   1
  -5   7  11 22.0795 1.53063   1
   4  -7 -11 57.8056 1.81885   1
  -4   7  11 48.9487 1.88797   1
   3  -7 -11 36.9062 1.33955   1
  -3   7  11 36.9032 1.78833   1
   2  -7 -11 37.4587 0.89824   1
  -2   7  11 38.8508 1.71806   1
   1  -7 -11 23.9661 0.86016   1
  -1   7  11 17.9667 1.42232   1
   0  -7 -11 63.6235 1.69377   1
   0   7  11 62.1892 2.15533   1
  -1  -7 -11 114.350 2.50392   1
   1   7  11 116.311 2.54553   1
  -2  -7 -11 24.1382 1.10257   1
   2   7  11 27.0332 1.32556   1
  -3  -7 -11 93.9548 2.15897   1
   3   7  11 96.0704 2.67230   1
  -4  -7 -11 31.4998 1.52381   1
   4   7  11 34.8761 1.90935   1
  -5  -7 -11 21.4267 1.42336   1
   5   7  11 22.9208 1.82881   1
  -6  -7 -11 92.8239 3.01516   1
   6   7  11 92.0498 3.20639   1
  -7  -7 -11 13.8806 1.92250   1
   7   7  11 13.3875 1.71438   1
  -8  -7 -11 9.46575 2.51077   1
   8   7  11 4.66434 2.21903   1
   9  -8 -11 36.3397 2.20197   1
  -9   8  11 35.8128 2.31667   1
   8  -8 -11 22.4100 2.02458   1
  -8   8  11 26.9064 2.18217   1
   7  -8 -11 105.694 3.12024   1
  -7   8  11 94.9369 3.27366   1
   6  -8 -11 16.9563 1.44734   1
  -6   8  11 14.1791 1.51243   1
   5  -8 -11 63.4281 2.05500   1
  -5   8  11 51.4618 2.21847   1
   4  -8 -11 6.15402 0.85568   1
  -4   8  11 6.73354 0.99194   1
   3  -8 -11 9.00540 0.73557   1
  -3   8  11 10.0665 1.01803   1
   2  -8 -11 3.40165 0.50386   1
  -2   8  11 3.41471 0.80731   1
   1  -8 -11 67.1066 1.71888   1
  -1   8  11 68.8590 2.17524   1
   0  -8 -11 73.5642 1.87586   1
   0   8  11 73.2929 2.09087   1
  -1  -8 -11 5.58974 0.85371   1
   1   8  11 6.05115 0.84032   1
  -2  -8 -11 56.2934 2.16116   1
   2   8  11 84.7510 8.68184  -2
   2   8  11 84.7510 8.68184   1
  -3  -8 -11 44.9767 1.93443   1
   3   8  11 46.0265 1.89865   1
  -4  -8 -11 65.7484 2.46634   1
   4   8  11 70.8885 2.73713   1
  -5  -8 -11 18.9154 1.84459   1
   5   8  11 21.1395 1.73668   1
  -6  -8 -11 9.34011 1.61713   1
   6   8  11 7.39365 1.49278   1
  -7  -8 -11 19.4747 2.38521   1
   7   8  11 12.9588 1.78118   1
   8  -9 -11 49.6634 2.48297   1
  -8   9  11 39.7707 2.39762   1
   7  -9 -11 9.31576 1.36896   1
  -7   9  11 7.50159 1.54588   1
   6  -9 -11 39.1986 1.94453   1
  -6   9  11 30.5303 1.89450   1
   5  -9 -11 16.3137 1.45095   1
  -5   9  11 14.3695 1.32628   1
   4  -9 -11 9.85670 0.98040   1
  -4   9  11 8.04643 1.11171   1
   3  -9 -11 87.3447 3.22347   1
  -3   9  11 99.1142 7.36053  -2
  -3   9  11 99.1142 7.36053   1
   2  -9 -11 61.3968 2.85892   1
  -2   9  11 61.5532 2.07509   1
   1  -9 -11 117.510 9.43836  -2
   1  -9 -11 117.510 9.43836   1
  -1   9  11 93.8413 2.68620   1
   0  -9 -11 9.68708 3.98298  -2
   0  -9 -11 9.68708 3.98298   1
   0   9  11 9.33951 1.05317   1
  -1  -9 -11 5.52263 3.85079  -2
  -1  -9 -11 5.52263 3.85079   1
   1   9  11 2.10729 4.34954  -2
   1   9  11 2.10729 4.34954   1
  -2  -9 -11 21.9845 4.83603  -2
  -2  -9 -11 21.9845 4.83603   1
   2   9  11 20.4333 5.88287  -2
   2   9  11 20.4333 5.88287   1
  -3  -9 -11 35.1925 5.48672  -2
  -3  -9 -11 35.1925 5.48672   1
   3   9  11 42.1887 4.94368  -2
   3   9  11 42.1887 4.94368   1
  -4  -9 -11 53.9939 3.04643   1
   4   9  11 89.7717 9.44235  -2
   4   9  11 89.7717 9.44235   1
  -5  -9 -11 75.1035 4.20672   1
   5   9  11 82.4488 3.40494   1
  -6  -9 -11 2.08708 1.73457   1
   6   9  11 -6.9551 4.92514  -2
   6   9  11 -6.9551 4.92514   1
   7 -10 -11 41.3420 3.39168   1
  -7  10  11 43.5641 2.52717   1
   6 -10 -11 5.69244 1.35341   1
  -6  10  11 8.63599 1.28409   1
   5 -10 -11 62.3854 2.74693   1
  -5  10  11 55.1678 2.31723   1
   4 -10 -11 16.2341 1.74318   1
  -4  10  11 15.4115 1.46892   1
   3 -10 -11 50.6895 6.18631  -2
   3 -10 -11 50.6895 6.18631   1
  -3  10  11 36.2470 1.81066   1
   2 -10 -11 38.1675 3.90792  -2
   2 -10 -11 38.1675 3.90792   1
  -2  10  11 28.7998 1.49795   1
   1 -10 -11 7.33513 2.95219  -2
   1 -10 -11 7.33513 2.95219   1
  -1  10  11 12.9050 3.21666  -2
  -1  10  11 12.9050 3.21666   1
   0 -10 -11 44.2197 5.59993  -2
   0 -10 -11 44.2197 5.59993   1
   0  10  11 46.0589 4.44100  -2
   0  10  11 46.0589 4.44100   1
  -1 -10 -11 53.2122 2.92647   1
   1  10  11 65.6678 7.74101  -2
   1  10  11 65.6678 7.74101   1
  -2 -10 -11 0.10606 1.17012   1
   2  10  11 -0.1050 4.87013  -2
[truncated: 22,633,672 more chars]
